# Supplementary material for: 2-Fluoro-N′-(2-meth­oxy­benzyl­idene)benzohydrazide
Source: Acta Crystallogr Sect E Struct Rep Online. 2010 Dec 11;67(Pt 1):o70. doi: 10.1107/S1600536810050853 (PMC3050391; doi:10.1107/S1600536810050853)
Supplement: Supplementary file 2 [file e-67-00o70-Isup2.hkl]

# 
# h,k,l, Fc-squared, Fo-squared, sigma(Fo-squared) and status flag 
# 
data_I
_shelx_title ' Y in P2(1)/c' 
_shelx_refln_list_code          4 
_shelx_F_calc_maximum      149.50 
_exptl_crystal_F_000       568.00 
_reflns_d_resolution_high  0.7829 
 
loop_ 
 _symmetry_equiv_pos_as_xyz 
 'x, y, z' 
 '-x, y+1/2, -z+1/2' 
 '-x, -y, -z' 
 'x, -y-1/2, z-1/2' 
 
_cell_length_a    13.6120 
_cell_length_b    12.2780 
_cell_length_c     7.9250 
_cell_angle_alpha  90.000 
_cell_angle_beta   92.802 
_cell_angle_gamma  90.000 
 
_shelx_F_squared_multiplier     1.000 
 
loop_ 
 _refln_index_h 
 _refln_index_k 
 _refln_index_l 
 _refln_F_squared_calc 
 _refln_F_squared_meas 
 _refln_F_squared_sigma 
 _refln_observed_status 
   1   0   0      205.34      185.81      7.32 o 
   2   0   0     3090.69     2866.12     65.28 o 
   3   0   0     3385.16     3018.93     69.48 o 
   4   0   0      333.64      301.94      9.30 o 
   5   0   0      210.91      233.74      8.25 o 
   6   0   0     6015.34     6088.74    139.90 o 
   7   0   0      541.87      620.74     19.73 o 
   8   0   0      693.77      657.85     19.98 o 
   9   0   0      104.77       89.16      7.24 o 
  10   0   0        2.23        1.14      3.18 o 
  11   0   0       78.83       67.14      7.80 o 
  12   0   0      425.06      383.69     16.78 o 
  13   0   0      237.53      208.97     53.99 o 
  14   0   0       36.54       24.81      7.64 o 
  15   0   0       80.16       41.97      9.03 o 
  16   0   0       47.86       41.11      9.71 o 
  17   0   0        1.84        3.33     12.61 o 
   1   1   0     3150.39     2978.42     38.53 o 
   2   1   0     2787.03     2596.47     41.91 o 
   3   1   0     1074.19     1023.07     15.57 o 
   4   1   0       61.79       59.11      2.06 o 
   5   1   0       50.98       54.61      3.42 o 
   6   1   0      836.19      791.94     13.32 o 
   7   1   0     2494.17     2569.92     38.67 o 
   8   1   0      206.95      199.92      5.08 o 
   9   1   0       76.64       93.22      6.02 o 
  10   1   0        4.36        8.90      2.95 o 
  11   1   0       31.30       32.26      4.54 o 
  12   1   0       39.28       37.18      5.18 o 
  13   1   0      153.23      109.90      9.69 o 
  14   1   0       54.45       40.59      5.94 o 
  15   1   0        7.60        3.09      5.03 o 
  16   1   0       21.68       14.59      6.59 o 
  17   1   0        1.01        0.83      9.85 o 
   0   2   0     5190.84     4808.30     87.75 o 
   1   2   0     3373.30     3130.80     40.72 o 
   2   2   0        5.39        7.06      0.78 o 
   3   2   0       41.78       31.63      1.46 o 
   4   2   0      367.40      330.98      6.26 o 
   5   2   0        7.34        6.84      1.09 o 
   6   2   0       46.03       49.05      3.74 o 
   7   2   0      919.33      898.87     16.74 o 
   8   2   0       13.55       19.43      1.96 o 
   9   2   0       33.76       44.51      3.18 o 
  10   2   0       69.10       83.99      6.19 o 
  11   2   0      109.77      124.56      7.35 o 
  12   2   0       27.29       33.99      7.30 o 
  13   2   0       93.52       88.89      7.21 o 
  14   2   0       45.81       44.83      6.08 o 
  15   2   0        2.43        4.80      5.36 o 
  16   2   0       13.83        9.12      6.60 o 
  17   2   0        8.36       -0.50     13.79 o 
   1   3   0     4255.89     4194.16     54.55 o 
   2   3   0     7320.71     7257.04    102.96 o 
   3   3   0      699.59      569.38      8.70 o 
   4   3   0       65.95       62.35      2.17 o 
   5   3   0      164.52      163.94      4.00 o 
   6   3   0      138.89      123.39      3.67 o 
   7   3   0      318.18      300.55      8.21 o 
   8   3   0      572.95      528.81     12.46 o 
   9   3   0       19.36       22.74      2.38 o 
  10   3   0       39.96       44.83      5.73 o 
  11   3   0       91.97       97.18      6.83 o 
  12   3   0       40.23       30.96      5.29 o 
  13   3   0       50.53       59.61      6.49 o 
  14   3   0       32.42       42.11      7.50 o 
  15   3   0        2.34        0.38      5.72 o 
  16   3   0        0.41       17.21     18.50 o 
   0   4   0     3446.64     3173.62     59.23 o 
   1   4   0       69.11       49.18      2.50 o 
   2   4   0     1190.15     1227.17     17.24 o 
   3   4   0        8.91       10.87      1.72 o 
   4   4   0     1170.66     1268.61     18.11 o 
   5   4   0       87.14      110.35      3.07 o 
   6   4   0       31.07       26.36      2.15 o 
   7   4   0        1.11        1.65      1.12 o 
   8   4   0      268.53      290.47      9.58 o 
   9   4   0        7.66        8.91      2.03 o 
  10   4   0       64.94       76.42      4.04 o 
  11   4   0      510.79      498.57     13.90 o 
  12   4   0       27.27       28.21      5.19 o 
  13   4   0       22.73       31.30      5.91 o 
  14   4   0        3.25       -1.87      5.52 o 
  15   4   0        0.63       -0.55      6.64 o 
  16   4   0       39.29       43.46     14.61 o 
   1   5   0       75.64       68.07      4.05 o 
   2   5   0       21.09       28.39      1.73 o 
   3   5   0       44.33       49.93      2.47 o 
   4   5   0      484.59      456.94      8.56 o 
   5   5   0      631.36      604.73     10.02 o 
   6   5   0       14.77       25.67      1.98 o 
   7   5   0        0.78        1.21      1.21 o 
   8   5   0       55.26       69.53      3.79 o 
   9   5   0      884.16      878.56     16.31 o 
  10   5   0      214.09      215.76      9.44 o 
  11   5   0      302.29      313.24     11.09 o 
  12   5   0      285.49      308.12     11.31 o 
  13   5   0       50.76       53.39      7.58 o 
  14   5   0       15.28       15.26     10.17 o 
  15   5   0        0.05       -1.53      7.02 o 
  16   5   0        0.01        8.88      7.99 o 
   0   6   0        8.15        7.37      1.70 o 
   1   6   0      242.87      198.02      4.41 o 
   2   6   0      389.59      408.12      7.33 o 
   3   6   0       51.39       60.14      3.43 o 
   4   6   0      813.03      821.46     12.95 o 
   5   6   0     1292.98     1244.52     18.58 o 
   6   6   0      293.30      300.63      6.41 o 
   7   6   0      216.37      206.64      8.51 o 
   8   6   0       70.61       71.95      4.66 o 
   9   6   0        0.23        2.32      2.30 o 
  10   6   0      952.98      925.75     17.71 o 
  11   6   0      107.10      124.98     16.23 o 
  12   6   0       48.44       71.62     12.53 o 
  13   6   0       10.40        5.99      6.01 o 
  14   6   0       12.36        8.77      6.53 o 
  15   6   0        0.04        0.20      7.54 o 
  16   6   0        7.96       29.49     14.12 o 
   1   7   0        2.91        0.38      1.05 o 
   2   7   0        0.28        0.54      1.11 o 
   3   7   0      133.57      132.47      4.25 o 
   4   7   0       11.51       18.35      1.94 o 
   5   7   0        1.25        1.24      1.47 o 
   6   7   0      122.25      104.67      3.98 o 
   7   7   0       48.40       61.00      6.76 o 
   8   7   0      110.63      109.46      5.45 o 
   9   7   0       28.39       37.41      4.79 o 
  10   7   0      116.11      120.17     12.86 o 
  11   7   0        0.38        1.35      4.39 o 
  12   7   0       98.06       96.41     17.49 o 
  13   7   0        0.00        0.26      6.00 o 
  14   7   0       22.33       22.10      7.97 o 
  15   7   0       41.44       45.51     16.31 o 
   0   8   0       64.37       70.65      9.11 o 
   1   8   0       79.82       85.33      4.07 o 
   2   8   0        5.11        3.47      1.41 o 
   3   8   0       20.53       22.21      2.20 o 
   4   8   0       75.61       82.11      4.74 o 
   5   8   0        0.86        0.55      1.63 o 
   6   8   0       19.10       26.80      2.66 o 
   7   8   0      144.40      159.65      5.91 o 
   8   8   0      115.89      140.46      8.24 o 
   9   8   0       31.07       42.81      4.63 o 
  10   8   0        0.18        0.30      3.18 o 
  11   8   0        2.63        3.93      3.67 o 
  12   8   0        4.11        3.60      4.87 o 
  13   8   0        2.16        0.27      6.47 o 
  14   8   0        0.00        3.26      7.45 o 
   1   9   0        2.05        3.14      1.67 o 
   2   9   0      230.48      214.93      5.67 o 
   3   9   0      123.32      119.49      5.67 o 
   4   9   0      148.72      161.75     13.26 o 
   5   9   0       19.56       26.81      2.87 o 
   6   9   0       44.39       54.42      3.89 o 
   7   9   0        8.60        9.99      3.47 o 
   8   9   0      227.46      239.90      8.56 o 
   9   9   0      129.93      134.71     21.87 o 
  10   9   0      118.91      102.15     18.71 o 
  11   9   0        6.57        9.59      5.49 o 
  12   9   0       41.31       31.95     11.23 o 
  13   9   0        7.55        2.12      5.88 o 
  14   9   0        2.57        1.21     19.71 o 
   0  10   0       57.26       71.51      7.16 o 
   1  10   0       47.61       60.39      4.76 o 
   2  10   0      124.12      149.92      9.32 o 
   3  10   0       20.06       22.57      3.62 o 
   4  10   0       77.60       74.92      5.32 o 
   5  10   0       18.18       21.45      4.37 o 
   6  10   0        2.03        4.27      3.95 o 
   7  10   0        0.04       -2.08      4.06 o 
   8  10   0      111.97       91.87     11.35 o 
   9  10   0       88.19       73.10      7.80 o 
  10  10   0       56.36       42.40      7.24 o 
  11  10   0       45.09       45.66      6.98 o 
  12  10   0        5.18       -0.11      6.84 o 
   1  11   0       98.55      135.56      7.08 o 
   2  11   0       68.51       69.68      8.20 o 
   3  11   0       16.65       18.12      4.60 o 
   4  11   0       12.22       16.22      6.04 o 
   5  11   0        8.53       10.28      4.37 o 
   6  11   0       17.85       17.87      5.57 o 
   7  11   0       15.01       15.92      6.53 o 
   8  11   0        1.28        3.62      5.20 o 
   9  11   0        1.83        2.81      5.19 o 
  10  11   0        5.34        1.85      5.32 o 
  11  11   0        2.22        0.72      5.28 o 
   0  12   0        3.28        6.91      5.16 o 
   1  12   0        1.67        7.19      5.53 o 
   2  12   0       31.14       44.17      6.12 o 
   3  12   0        7.30        8.68      4.73 o 
   4  12   0       67.57       80.31      7.39 o 
   5  12   0        2.33        5.77      4.65 o 
   6  12   0       31.66       39.13      7.28 o 
   7  12   0       31.07       37.13      7.29 o 
   8  12   0        6.93        5.50      5.99 o 
   9  12   0        2.66       -1.66      5.32 o 
  10  12   0        8.94       17.91      6.68 o 
  11  12   0       13.04       12.50      8.22 o 
   1  13   0       68.32       81.00      8.01 o 
   2  13   0        1.84       -3.11      4.98 o 
   3  13   0       26.40       34.76      8.99 o 
   4  13   0        4.20        5.26      5.09 o 
   5  13   0        0.37        2.51      5.47 o 
   6  13   0       42.38       39.73     17.05 o 
   7  13   0       22.71       37.22      7.86 o 
   8  13   0        3.47        3.60      6.28 o 
   9  13   0        0.58        8.71      7.65 o 
   0  14   0      180.23      234.40     22.78 o 
   1  14   0       15.47       18.35      9.88 o 
   2  14   0       17.03       19.80      9.96 o 
   3  14   0        2.05        5.58      6.63 o 
   4  14   0        0.49       -0.46      5.92 o 
   5  14   0        2.78       -2.70      6.30 o 
   6  14   0        0.00       -1.29      6.22 o 
   7  14   0       15.30       12.13     11.05 o 
   1  15   0       42.94       57.36     18.77 o 
   2  15   0        2.33       11.23     12.38 o 
   3  15   0        1.09        5.09     18.77 o 
   4  15   0        7.24       15.20     19.16 o 
   5  15   0        0.30        5.35     10.59 o 
 -17   1   1        0.14       -3.25     12.30 o 
 -16   1   1       15.74       15.22      7.17 o 
 -15   1   1       16.32       15.70      5.64 o 
 -14   1   1       18.66       20.98      5.21 o 
 -13   1   1       36.98       42.52      5.82 o 
 -12   1   1       36.04       36.09      4.97 o 
 -11   1   1       49.03       49.13      5.30 o 
 -10   1   1      111.68      101.78      5.94 o 
  -9   1   1       24.43       20.35      2.08 o 
  -8   1   1      144.31      147.29      4.04 o 
  -7   1   1      361.61      388.80      8.05 o 
  -6   1   1        2.06        1.34      0.99 o 
  -5   1   1     2225.18     2018.91     27.62 o 
  -4   1   1       75.11       92.73      2.49 o 
  -3   1   1      762.11      740.64     10.78 o 
  -2   1   1     1906.87     1791.65     23.94 o 
  -1   1   1      550.71      664.75     11.73 o 
   0   1   1     4085.85     3585.84     51.36 o 
   1   1   1      684.95      731.00     10.23 o 
   2   1   1     1115.79      994.38     17.05 o 
   3   1   1     1403.63     1505.13     22.61 o 
   4   1   1      328.36      235.54      6.53 o 
   5   1   1     1568.62     1368.14     24.47 o 
   6   1   1      282.68      252.02      6.84 o 
   7   1   1      787.10      650.49     13.85 o 
   8   1   1       96.43       83.13      4.76 o 
   9   1   1        7.86       14.66      2.95 o 
  10   1   1      104.58      107.84      7.36 o 
  11   1   1       22.49       24.83      4.22 o 
  12   1   1        0.31       -4.81      3.21 o 
  13   1   1        1.25        1.64      3.87 o 
  14   1   1        1.19       -1.55      4.28 o 
  15   1   1       30.51       13.06      5.80 o 
  16   1   1        2.39        5.17      6.21 o 
  17   1   1       28.95       30.02     12.14 o 
 -17   2   1       22.92        1.49     12.78 o 
 -16   2   1        3.83        2.29      6.95 o 
 -15   2   1       11.03        5.24      6.13 o 
 -14   2   1        3.98        7.35      4.71 o 
 -13   2   1        1.54       -0.77      4.06 o 
 -12   2   1      134.42      131.12      7.88 o 
 -11   2   1        7.75       11.77      3.65 o 
 -10   2   1      168.18      179.93      5.71 o 
  -9   2   1      121.12      100.46      6.04 o 
  -8   2   1       96.44      115.72      3.64 o 
  -7   2   1     1603.21     1597.20     22.95 o 
  -6   2   1      280.60      317.81      6.13 o 
  -5   2   1     1635.12     1733.23     24.11 o 
  -4   2   1       41.75       34.25      1.80 o 
  -3   2   1     4153.93     3863.75     50.67 o 
  -2   2   1      812.08      642.68      9.36 o 
  -1   2   1      346.32      358.15      6.25 o 
   0   2   1      647.03      601.05      9.66 o 
   1   2   1     3204.89     3316.12     52.73 o 
   2   2   1      320.13      222.39      3.89 o 
   3   2   1      125.90       99.83      2.78 o 
   4   2   1      684.98      702.44     11.77 o 
   5   2   1       17.09       18.68      1.72 o 
   6   2   1      984.29      825.93     13.98 o 
   7   2   1      237.76      211.56      5.20 o 
   8   2   1        3.46        6.09      1.75 o 
   9   2   1       32.31       35.28      3.94 o 
  10   2   1       97.52       85.07      5.83 o 
  11   2   1      545.57      513.62     14.41 o 
  12   2   1      253.89      218.09     13.03 o 
  13   2   1       12.60       15.74      4.80 o 
  14   2   1        0.21       -1.44      4.52 o 
  15   2   1       16.61       19.08      6.08 o 
  16   2   1        5.04        7.21      6.78 o 
  17   2   1       11.49       19.27     19.45 o 
 -17   3   1        2.06       -0.46     12.54 o 
 -16   3   1        3.15        6.69      7.16 o 
 -15   3   1        1.86       -0.79      6.30 o 
 -14   3   1       40.60       27.77      7.29 o 
 -13   3   1      232.18      168.54     21.06 o 
 -12   3   1       20.76       33.10      5.45 o 
 -11   3   1       18.80       25.67      4.41 o 
 -10   3   1      151.21      161.87      5.87 o 
  -9   3   1      254.74      261.84      6.89 o 
  -8   3   1       50.13       52.98      2.88 o 
  -7   3   1      332.42      290.17      6.07 o 
  -6   3   1       12.48       19.95      1.73 o 
  -5   3   1      172.09      131.43      3.41 o 
  -4   3   1      930.66      883.28     13.13 o 
  -3   3   1     1796.18     1676.21     23.04 o 
  -2   3   1        0.58        5.94      0.96 o 
  -1   3   1       67.18       58.05      2.05 o 
   0   3   1     4486.29     4233.21     60.85 o 
   1   3   1    17234.06    16217.35    228.40 o 
   2   3   1     6678.67     6471.17     83.74 o 
   3   3   1      167.99      149.54      3.51 o 
   4   3   1       23.22       23.39      1.70 o 
   5   3   1      405.03      390.28      7.66 o 
   6   3   1       27.88       27.91      2.91 o 
   7   3   1      161.19      175.63      4.78 o 
   8   3   1      216.24      208.79      5.59 o 
   9   3   1       84.17       88.45      5.60 o 
  10   3   1      503.36      442.11     12.26 o 
  11   3   1      549.94      511.75     14.04 o 
  12   3   1       21.75       20.96      4.77 o 
  13   3   1       18.81       15.88      5.16 o 
  14   3   1        3.63        1.64      4.91 o 
  15   3   1        6.10       -0.38      5.85 o 
  16   3   1        0.73        3.03      6.96 o 
 -16   4   1        2.96        7.30      8.08 o 
 -15   4   1        1.41        0.80      6.41 o 
 -14   4   1       18.61       12.34      6.19 o 
 -13   4   1       25.81       23.33      6.45 o 
 -12   4   1       22.22       34.56      6.61 o 
 -11   4   1       30.07       38.19      5.28 o 
 -10   4   1      288.94      271.15      7.42 o 
  -9   4   1      188.12      164.43      5.54 o 
  -8   4   1      470.04      429.06      8.33 o 
  -7   4   1       83.06       74.55      3.28 o 
  -6   4   1        2.12        1.64      1.06 o 
  -5   4   1       79.08       72.66      2.81 o 
  -4   4   1        3.19        5.88      1.12 o 
  -3   4   1      360.08      298.83      5.50 o 
  -2   4   1     1154.07      987.58     15.89 o 
  -1   4   1      658.16      702.34     11.74 o 
   0   4   1     1048.02      906.68     14.57 o 
   1   4   1     2899.45     2876.65     42.21 o 
   2   4   1     5531.54     5111.27     66.75 o 
   3   4   1       96.80       82.13      2.43 o 
   4   4   1     2743.89     2800.52     37.72 o 
   5   4   1       29.91       28.02      1.75 o 
   6   4   1      135.87      113.55      4.23 o 
   7   4   1      188.72      186.59      5.15 o 
   8   4   1     1691.41     1618.03     26.45 o 
   9   4   1      269.21      238.97      6.59 o 
  10   4   1      236.48      217.71      8.79 o 
  11   4   1      207.80      216.80      9.92 o 
  12   4   1      209.52      219.78     23.83 o 
  13   4   1       43.34       42.46      7.71 o 
  14   4   1        3.41        3.55      5.35 o 
  15   4   1       10.91        6.69      6.73 o 
  16   4   1       11.58        6.77      7.29 o 
 -16   5   1       68.86       91.23     13.26 o 
 -15   5   1        0.12        0.59      7.41 o 
 -14   5   1        5.88        0.34      5.96 o 
 -13   5   1        5.75        1.46      5.08 o 
 -12   5   1       36.07       44.42      6.54 o 
 -11   5   1      113.72      154.69     10.78 o 
 -10   5   1     1060.80     1040.92     21.11 o 
  -9   5   1      586.67      552.55     11.79 o 
  -8   5   1        3.21        1.19      1.38 o 
  -7   5   1        0.30       -0.05      1.21 o 
  -6   5   1        4.01        5.93      1.40 o 
  -5   5   1      670.02      656.33     12.02 o 
  -4   5   1      258.10      270.39      5.53 o 
  -3   5   1     1300.38     1290.27     18.58 o 
  -2   5   1        1.34        2.11      1.10 o 
  -1   5   1        0.90        0.13      0.91 o 
   0   5   1      286.16      258.08      7.75 o 
   1   5   1       81.26       77.00      2.76 o 
   2   5   1      471.60      519.74      8.55 o 
   3   5   1      257.98      296.41      5.67 o 
   4   5   1      663.55      698.91     12.09 o 
   5   5   1       67.89       66.75      2.74 o 
   6   5   1       66.42       70.74      3.63 o 
   7   5   1       27.38       28.26      2.61 o 
   8   5   1       32.38       44.74      4.12 o 
   9   5   1       32.38       35.15      3.19 o 
  10   5   1      736.14      758.26     18.04 o 
  11   5   1       53.51       76.84      6.90 o 
  12   5   1       27.52       38.13      8.07 o 
  13   5   1        1.47       -1.35      4.66 o 
  14   5   1       86.69      109.72     11.27 o 
  15   5   1        0.17       -0.54      7.18 o 
 -16   6   1        5.76        9.41     11.73 o 
 -15   6   1       28.01       30.72      9.15 o 
 -14   6   1        5.76        6.31      6.55 o 
 -13   6   1        1.81        1.73      5.37 o 
 -12   6   1        2.61        4.52      4.82 o 
 -11   6   1       22.00       25.23      4.21 o 
 -10   6   1       91.90      102.71      6.03 o 
  -9   6   1      489.04      490.91     12.09 o 
  -8   6   1       98.27      114.14      5.28 o 
  -7   6   1      102.31      106.36      4.13 o 
  -6   6   1        0.18        1.13      1.37 o 
  -5   6   1      265.52      229.91      5.27 o 
  -4   6   1       10.85        8.72      1.53 o 
  -3   6   1      495.24      539.12     10.25 o 
  -2   6   1      601.71      678.18     12.17 o 
  -1   6   1      317.99      282.39      7.29 o 
   0   6   1      184.88      192.83      6.47 o 
   1   6   1      246.48      200.47      4.97 o 
   2   6   1       56.66       76.74      2.82 o 
   3   6   1       99.49       94.48      4.23 o 
   4   6   1      360.95      394.07      7.98 o 
   5   6   1      104.29      129.34      6.17 o 
   6   6   1       18.28       31.04      2.36 o 
   7   6   1       98.41      103.92      8.16 o 
   8   6   1      114.03       99.58      5.91 o 
   9   6   1      129.56      122.49      5.81 o 
  10   6   1      865.47      849.05     19.77 o 
  11   6   1       21.42       30.34      5.32 o 
  12   6   1       46.01       56.69     14.74 o 
  13   6   1      139.00      144.85     15.45 o 
  14   6   1       10.56        4.76      6.89 o 
  15   6   1       25.35       17.14      8.47 o 
 -15   7   1       11.64       12.60      7.97 o 
 -14   7   1        0.02       -3.92      6.49 o 
 -13   7   1       13.55       17.04      6.40 o 
 -12   7   1       28.14       25.68     10.78 o 
 -11   7   1        2.14        5.18      3.31 o 
 -10   7   1      221.62      234.90      9.88 o 
  -9   7   1       61.45       71.20      5.15 o 
  -8   7   1      104.67      107.28      6.81 o 
  -7   7   1       39.32       51.68      3.54 o 
  -6   7   1      134.10      124.05      4.88 o 
  -5   7   1       64.25       63.68      3.30 o 
  -4   7   1       76.32       91.75      3.84 o 
  -3   7   1      500.24      527.15      9.32 o 
  -2   7   1        8.10        8.06      1.64 o 
  -1   7   1       39.41       36.39      3.08 o 
   0   7   1      664.14      611.87     11.42 o 
   1   7   1      537.46      524.89     10.13 o 
   2   7   1     1581.32     1502.93     24.12 o 
   3   7   1     1159.71     1310.72     19.55 o 
   4   7   1      444.90      421.46      8.72 o 
   5   7   1        0.48        1.25      1.42 o 
   6   7   1        9.57       10.55      2.01 o 
   7   7   1        1.66        2.51      2.18 o 
   8   7   1       78.22       74.82      4.87 o 
   9   7   1      247.80      254.85      8.04 o 
  10   7   1      172.94      170.10     10.06 o 
  11   7   1       12.03       18.04      5.07 o 
  12   7   1       22.16       35.04      6.55 o 
  13   7   1        1.63        2.84      5.36 o 
  14   7   1        3.49        0.21      6.59 o 
  15   7   1        9.62       21.93     10.83 o 
 -14   8   1       39.74       30.74     13.40 o 
 -13   8   1       10.12        3.44      8.46 o 
 -12   8   1        4.07        4.82      6.53 o 
 -11   8   1        1.51        0.66      3.94 o 
 -10   8   1       46.67       37.46      6.22 o 
  -9   8   1      448.25      437.92     13.84 o 
  -8   8   1      185.78      194.23     11.66 o 
  -7   8   1       25.52       25.38      3.74 o 
  -6   8   1       12.94       15.14      3.14 o 
  -5   8   1       15.16       15.00      2.99 o 
  -4   8   1      343.24      362.92      9.16 o 
  -3   8   1       37.83       35.94      3.01 o 
  -2   8   1        0.72        1.31      1.65 o 
  -1   8   1      226.82      205.17      6.48 o 
   0   8   1       21.01       14.59      2.47 o 
   1   8   1        7.69       16.88      3.09 o 
   2   8   1        3.72        2.56      1.51 o 
   3   8   1      129.00      129.64      4.20 o 
   4   8   1        1.84        1.20      1.60 o 
   5   8   1        3.38        7.52      2.17 o 
   6   8   1       16.81       18.87      3.04 o 
   7   8   1        9.35       16.83      3.24 o 
   8   8   1       51.16       62.97      4.87 o 
   9   8   1      137.87      137.35     10.20 o 
  10   8   1       71.83       82.98      8.66 o 
  11   8   1        1.12        8.45      5.64 o 
  12   8   1       13.12       16.20      5.72 o 
  13   8   1        1.52        0.48      5.58 o 
  14   8   1        3.41        5.13      6.49 o 
 -14   9   1       32.57       32.52     23.51 o 
 -13   9   1        7.61        5.95      8.68 o 
 -12   9   1        0.21        1.40      7.26 o 
 -11   9   1      117.66       93.05     28.19 o 
 -10   9   1        2.09        3.66      3.74 o 
  -9   9   1      101.70       85.55     20.14 o 
  -8   9   1      381.89      354.08     12.33 o 
  -7   9   1       59.01       49.38      4.80 o 
  -6   9   1       18.27       32.77      4.79 o 
  -5   9   1        5.40        2.59      2.83 o 
  -4   9   1       26.67       29.76      3.85 o 
  -3   9   1        0.25        1.04      2.03 o 
  -2   9   1      180.77      174.10      5.80 o 
  -1   9   1      100.43       94.86      4.67 o 
   0   9   1      143.83      152.76      5.46 o 
   1   9   1      115.37      117.00      5.03 o 
   2   9   1      155.25      161.76      7.42 o 
   3   9   1       33.32       37.70      3.42 o 
   4   9   1        6.67        5.88      2.73 o 
   5   9   1       50.60       72.04      4.73 o 
   6   9   1       36.65       40.39      4.69 o 
   7   9   1        5.28        6.83      3.43 o 
   8   9   1       44.28       37.31      4.95 o 
   9   9   1       41.91       43.75      6.36 o 
  10   9   1        5.64        7.72      4.65 o 
  11   9   1       21.53       28.81      8.30 o 
  12   9   1        3.54        0.87      5.58 o 
  13   9   1        0.99        4.34      6.23 o 
  14   9   1        1.56        4.87     12.67 o 
 -13  10   1        6.10       14.36     20.06 o 
 -12  10   1        9.42       -1.21      4.28 o 
 -11  10   1       64.17       49.91     17.34 o 
 -10  10   1        5.05        6.11      4.20 o 
  -9  10   1        1.97        6.02      3.96 o 
  -8  10   1       88.03       84.36     10.35 o 
  -7  10   1        0.60        2.46      3.57 o 
  -6  10   1       21.87       24.63      4.25 o 
  -5  10   1       32.52       28.97      4.29 o 
  -4  10   1       15.20       14.37      3.64 o 
  -3  10   1        0.39       -0.49      2.99 o 
  -2  10   1      140.07      149.54      7.04 o 
  -1  10   1       78.02       96.25      5.14 o 
   0  10   1      143.08      162.27      6.53 o 
   1  10   1      133.70      141.34      6.52 o 
   2  10   1      921.07      945.96     19.46 o 
   3  10   1      236.96      250.58      8.12 o 
   4  10   1       46.98       55.11      4.91 o 
   5  10   1       20.70       29.66      4.03 o 
   6  10   1       19.46       27.40      4.58 o 
   7  10   1       15.50       21.51      4.68 o 
   8  10   1      200.89      226.31     10.82 o 
   9  10   1       69.41       71.83     12.97 o 
  10  10   1        7.22        7.62      5.17 o 
  11  10   1        5.10        7.08      7.52 o 
  12  10   1        4.51        6.69      8.64 o 
 -12  11   1        0.48       -4.78      6.89 o 
 -11  11   1       45.10       34.60      8.72 o 
 -10  11   1        5.32        0.98      4.71 o 
  -9  11   1       10.63       10.45      4.98 o 
  -8  11   1       90.08       73.86      8.18 o 
  -7  11   1        0.11        2.65      4.63 o 
  -6  11   1      425.32      426.62     16.36 o 
  -5  11   1        1.33        5.26      3.85 o 
  -4  11   1       12.57       11.15      4.28 o 
  -3  11   1        3.55        2.93      3.90 o 
  -2  11   1       16.43       22.75      7.38 o 
  -1  11   1      266.44      300.55     10.86 o 
   0  11   1      276.68      275.60     10.41 o 
   1  11   1      451.09      441.21     11.92 o 
   2  11   1        6.80        9.58      3.73 o 
   3  11   1       32.42       42.10      4.89 o 
   4  11   1       10.31        7.57      5.05 o 
   5  11   1        3.93        7.63      3.88 o 
   6  11   1        9.07       11.31      5.41 o 
   7  11   1       38.37       35.63      7.06 o 
   8  11   1       12.51        9.82      6.05 o 
   9  11   1       15.66       21.42      6.95 o 
  10  11   1       31.28       24.29      8.41 o 
  11  11   1        7.07       12.76     10.46 o 
 -11  12   1       13.95       14.63      7.96 o 
 -10  12   1       18.65       19.04      5.90 o 
  -9  12   1       13.52        9.25      5.09 o 
  -8  12   1      115.62      104.45     12.74 o 
  -7  12   1       77.90       85.94     17.50 o 
  -6  12   1        0.00       -0.10      4.58 o 
  -5  12   1        4.40       10.90      4.87 o 
  -4  12   1       25.64       32.08      5.98 o 
  -3  12   1       11.97       16.84      5.24 o 
  -2  12   1        7.22       16.21      7.84 o 
  -1  12   1       29.67       35.44      5.61 o 
   0  12   1        7.55       13.60      5.03 o 
   1  12   1      113.47      103.00      8.06 o 
   2  12   1      154.16      160.56     11.26 o 
   3  12   1        8.82        8.48      4.04 o 
   4  12   1        4.90       10.18      4.26 o 
   5  12   1       10.30        8.11      6.42 o 
   6  12   1        5.46        5.03      5.78 o 
   7  12   1        2.61       -1.95      5.87 o 
   8  12   1       64.54       52.63      8.81 o 
   9  12   1        9.57        7.82      6.27 o 
  10  12   1        0.15       -2.95      6.07 o 
  -9  13   1        0.09       -3.66      7.70 o 
  -8  13   1       19.56       32.84     11.65 o 
  -7  13   1       26.05       22.47      6.67 o 
  -6  13   1        0.35        4.29      5.60 o 
  -5  13   1        3.86        3.07      4.92 o 
  -4  13   1        6.53        9.88      5.69 o 
  -3  13   1        4.49        5.39      5.49 o 
  -2  13   1       18.12       23.20      6.23 o 
  -1  13   1        9.66        5.65      5.55 o 
   0  13   1       24.83       43.19      6.95 o 
   1  13   1       49.95       53.54      7.39 o 
   2  13   1        1.78        1.93      5.56 o 
   3  13   1        2.41        5.39      6.62 o 
   4  13   1        2.00        2.23      6.39 o 
   5  13   1        4.34        8.68      6.48 o 
   6  13   1        0.63        1.72      6.51 o 
   7  13   1       10.94       10.14      7.14 o 
   8  13   1        6.77        8.71      6.81 o 
   9  13   1        0.82        1.67      6.68 o 
  -7  14   1        0.05        0.50      9.34 o 
  -6  14   1        0.50        0.58      5.96 o 
  -5  14   1        1.99       -3.86      5.09 o 
  -4  14   1        0.47        1.00      6.47 o 
  -3  14   1        0.00        2.66      6.79 o 
  -2  14   1        1.12        8.22      6.90 o 
  -1  14   1        1.20        6.77      7.14 o 
   0  14   1        0.07       -2.31      6.56 o 
   1  14   1        7.26       21.10     10.03 o 
   2  14   1       12.15       28.94     10.24 o 
   3  14   1        5.32       13.37     11.35 o 
   4  14   1        2.40       12.87     10.11 o 
   5  14   1       18.93       31.42     11.36 o 
   6  14   1        9.66        6.37      7.45 o 
   7  14   1        3.49        7.28     10.77 o 
  -4  15   1        4.20        7.21      9.59 o 
  -3  15   1        8.48       12.96     10.10 o 
  -2  15   1        5.34        1.42      8.10 o 
  -1  15   1       18.14       23.61     12.76 o 
   0  15   1        4.52        2.14     12.62 o 
   1  15   1        3.43       -1.93     12.12 o 
   2  15   1        2.56        3.57     17.19 o 
   3  15   1        0.16       -3.53     16.34 o 
 -16   0   2       31.59       93.45     19.32 o 
 -15   0   2       12.98        0.70     12.59 o 
 -14   0   2       42.55       26.16     11.37 o 
 -13   0   2      475.75      373.78     17.72 o 
 -12   0   2       88.23      105.62     10.37 o 
 -11   0   2       48.09       35.41      6.74 o 
 -10   0   2       14.12       19.37      3.81 o 
  -9   0   2       44.24       45.97      4.25 o 
  -8   0   2      305.67      255.26      8.45 o 
  -7   0   2      749.19      865.94     19.65 o 
  -6   0   2     3089.67     3271.20     62.69 o 
  -5   0   2      726.61      700.95     19.18 o 
  -4   0   2        7.79        7.35      1.68 o 
  -3   0   2     2243.55     2373.82     45.45 o 
  -2   0   2     5233.07     4978.30     92.10 o 
  -1   0   2     1452.15     1315.10     26.11 o 
   0   0   2     9723.37     9764.98    177.96 o 
   1   0   2      237.33      215.04     11.38 o 
   2   0   2        0.99       -1.34      1.52 o 
   3   0   2     2456.49     2467.67     47.04 o 
   4   0   2       91.72       86.74      5.19 o 
   5   0   2      991.49      904.31     24.82 o 
   6   0   2      669.97      706.90     20.92 o 
   7   0   2        0.85       -1.01      1.91 o 
   8   0   2      240.06      199.58     14.57 o 
   9   0   2       32.02       21.92      4.97 o 
  10   0   2      923.19      911.79     28.51 o 
  11   0   2      809.52      782.99     26.75 o 
  12   0   2     1243.86     1203.15     56.70 o 
  13   0   2       65.97       67.41      9.33 o 
  14   0   2       23.75       18.66      7.72 o 
  15   0   2       31.45       25.19     10.08 o 
  16   0   2        6.11        9.43     11.13 o 
 -16   1   2        0.00        3.71      8.99 o 
 -15   1   2        0.39        2.10      6.60 o 
 -14   1   2       81.83       71.50      8.76 o 
 -13   1   2        0.28        5.02      4.74 o 
 -12   1   2      209.65      181.88      9.11 o 
 -11   1   2       20.96       19.37      4.16 o 
 -10   1   2       15.28       17.78      2.78 o 
  -9   1   2      463.95      458.89      9.10 o 
  -8   1   2        5.03        3.15      1.46 o 
  -7   1   2      457.19      463.33      8.58 o 
  -6   1   2     2370.88     2665.48     36.61 o 
  -5   1   2     1242.60     1287.21     18.77 o 
  -4   1   2     1101.02     1138.61     16.59 o 
  -3   1   2      182.27      191.28      6.13 o 
  -2   1   2     1992.86     2026.21     27.52 o 
  -1   1   2       84.98       67.02      2.28 o 
   0   1   2     5087.51     4840.41     69.59 o 
   1   1   2    22350.00    21642.11    304.43 o 
   2   1   2     6413.78     6382.90     91.36 o 
   3   1   2     6428.49     6146.99     88.18 o 
   4   1   2      108.12      103.66      4.04 o 
   5   1   2      446.60      443.00     10.10 o 
   6   1   2       38.57       38.91      6.33 o 
   7   1   2      157.08      150.44      5.74 o 
   8   1   2      306.02      307.81      9.00 o 
   9   1   2      805.74      808.79     17.91 o 
  10   1   2        2.36        5.18      3.28 o 
  11   1   2       63.65       71.82      8.42 o 
  12   1   2      370.07      381.52     16.73 o 
  13   1   2      222.09      182.60     19.73 o 
  14   1   2      114.45       92.43      9.04 o 
  15   1   2        0.70        3.56      6.31 o 
  16   1   2        5.10        5.29      8.03 o 
 -16   2   2        0.67       -0.87      6.69 o 
 -15   2   2        7.37       -0.04      6.10 o 
 -14   2   2        2.72       -0.56      4.73 o 
 -13   2   2       50.54       40.73      6.56 o 
 -12   2   2       76.41       83.73      7.83 o 
 -11   2   2       12.92        6.04      3.90 o 
 -10   2   2       11.36       19.72      2.89 o 
  -9   2   2       15.14       14.23      2.69 o 
  -8   2   2      110.59      123.54      4.25 o 
  -7   2   2        9.65       12.26      1.77 o 
  -6   2   2      970.63     1025.33     15.72 o 
  -5   2   2      789.63      789.26     12.39 o 
  -4   2   2      139.68      131.62      3.33 o 
  -3   2   2      338.89      319.01      5.68 o 
  -2   2   2      461.08      410.54      8.97 o 
  -1   2   2      513.25      513.55      9.08 o 
   0   2   2     1778.35     1771.91     26.93 o 
   1   2   2      763.73      703.15     13.03 o 
   2   2   2       37.46       54.42      2.15 o 
   3   2   2        8.00        6.37      1.03 o 
   4   2   2       27.68       33.77      2.24 o 
   5   2   2      196.13      181.97      4.99 o 
   6   2   2      103.32       99.84      3.83 o 
   7   2   2        1.49       -0.15      1.20 o 
   8   2   2      119.90      136.41      9.25 o 
   9   2   2       40.06       53.61      7.60 o 
  10   2   2       70.73       76.94      6.04 o 
  11   2   2      158.72      160.14     12.46 o 
  12   2   2       60.38       73.32     10.95 o 
  13   2   2       88.83       78.09     10.47 o 
  14   2   2      112.67       93.66     11.41 o 
  15   2   2       13.90       11.24      6.60 o 
  16   2   2        9.74       10.22      7.26 o 
 -16   3   2       38.17       38.96      8.53 o 
 -15   3   2       30.83       31.07      8.89 o 
 -14   3   2      127.16       80.67     12.71 o 
 -13   3   2       10.14       14.12      5.39 o 
 -12   3   2        0.44        0.94      4.02 o 
 -11   3   2       26.40       27.72      4.03 o 
 -10   3   2      223.99      219.95      7.54 o 
  -9   3   2        0.13       -0.20      1.72 o 
  -8   3   2       16.47       21.42      2.49 o 
  -7   3   2        2.16        1.03      1.20 o 
  -6   3   2      177.80      160.35      4.21 o 
  -5   3   2       10.54        9.54      1.40 o 
  -4   3   2       21.82       21.78      1.55 o 
  -3   3   2      471.95      378.81      9.72 o 
  -2   3   2      346.29      355.59      8.28 o 
  -1   3   2      668.99      664.48     11.41 o 
   0   3   2      116.32      105.31      3.17 o 
   1   3   2     1715.76     1735.45     26.64 o 
   2   3   2     1692.20     1626.90     25.13 o 
   3   3   2     2498.60     2390.83     32.46 o 
   4   3   2     1122.75     1168.36     18.45 o 
   5   3   2      326.33      352.07      7.91 o 
   6   3   2        1.38        4.48      1.40 o 
   7   3   2        7.81       13.16      2.09 o 
   8   3   2        8.95        9.20      1.85 o 
   9   3   2       75.32       76.43      5.66 o 
  10   3   2      455.70      429.48     12.37 o 
  11   3   2      523.40      516.93     24.36 o 
  13   3   2       30.38       32.26      5.93 o 
  14   3   2       30.72       24.78      6.38 o 
  15   3   2       14.04       12.13      6.69 o 
  16   3   2        1.72       -2.73      8.89 o 
 -16   4   2        1.61       -2.15      7.88 o 
 -15   4   2        3.79       12.54      7.27 o 
 -14   4   2        5.56        6.00      5.74 o 
 -13   4   2        0.66        1.48      4.44 o 
 -12   4   2       68.03       81.38     12.96 o 
 -11   4   2      309.22      295.95     11.85 o 
 -10   4   2       30.05       28.54      4.07 o 
  -9   4   2       85.09       87.16      6.82 o 
  -8   4   2      109.52      111.74      4.56 o 
  -7   4   2      124.10      146.08      7.80 o 
  -6   4   2      584.75      505.77      9.09 o 
  -5   4   2      641.51      592.80      9.94 o 
  -4   4   2      599.61      617.89     10.04 o 
  -3   4   2       52.64       66.68      3.75 o 
  -2   4   2      783.38      699.47     14.11 o 
  -1   4   2       62.99       88.94      2.94 o 
   0   4   2        1.40        2.09      0.92 o 
   1   4   2      132.86      154.66      4.12 o 
   2   4   2      622.80      645.63     11.52 o 
   3   4   2     1592.73     1542.90     21.85 o 
   4   4   2        0.70        1.93      0.91 o 
   5   4   2      330.98      360.96      7.83 o 
   6   4   2       26.09       26.27      2.39 o 
   7   4   2       18.02       18.54      2.33 o 
   8   4   2      102.37      113.60      4.91 o 
   9   4   2      149.88      167.25      7.83 o 
  10   4   2       31.21       51.47      7.00 o 
  11   4   2      137.34      142.96     10.38 o 
  12   4   2        0.08       -1.29      3.88 o 
  13   4   2      102.97       81.87      7.73 o 
  14   4   2        0.40        0.35      5.55 o 
  15   4   2        1.71        2.07      5.97 o 
  16   4   2        0.41       -1.18     13.87 o 
 -16   5   2       36.55       26.80     15.20 o 
 -15   5   2        1.72        5.20      7.33 o 
 -14   5   2        0.01        0.23      6.09 o 
 -13   5   2       41.64       41.41      7.26 o 
 -12   5   2        1.55        4.40      4.39 o 
 -11   5   2        1.06        6.52      3.37 o 
 -10   5   2      684.54      680.47     15.75 o 
  -9   5   2      316.10      323.75      9.45 o 
  -8   5   2      626.71      596.47     12.08 o 
  -7   5   2        4.43        4.84      2.05 o 
  -6   5   2      193.90      166.69      5.01 o 
  -5   5   2      486.74      507.11      8.96 o 
  -4   5   2        2.99        0.57      1.06 o 
  -3   5   2      562.05      556.95     11.31 o 
  -2   5   2     2758.53     2788.67     41.95 o 
  -1   5   2      742.18      713.05     12.55 o 
   0   5   2      297.44      314.89      6.83 o 
   1   5   2       35.33       41.11      2.82 o 
   2   5   2     1474.53     1436.31     22.97 o 
   3   5   2       79.31       69.16      3.30 o 
   4   5   2      928.08      967.37     14.80 o 
   5   5   2        2.59        2.90      1.11 o 
   6   5   2      505.64      519.24     11.78 o 
   7   5   2      375.32      356.50      8.53 o 
   8   5   2        5.85        4.45      1.98 o 
   9   5   2      224.08      236.61      9.01 o 
  10   5   2       35.94       50.71      5.70 o 
  11   5   2      207.21      202.66     15.76 o 
  12   5   2       95.62       97.95     11.56 o 
  13   5   2      114.89      119.89     23.92 o 
  14   5   2        8.03        6.58      6.26 o 
  15   5   2        8.30       10.78      7.02 o 
 -15   6   2        1.79        1.67      9.92 o 
 -14   6   2        5.93       12.13      7.02 o 
 -13   6   2       10.09        9.46      6.16 o 
 -12   6   2        0.05        4.79      4.57 o 
 -11   6   2      408.47      403.48     11.58 o 
 -10   6   2       88.56       97.63      6.34 o 
  -9   6   2      209.17      199.90      8.19 o 
  -8   6   2       38.81       41.35      3.46 o 
  -7   6   2       18.47       19.13      2.67 o 
  -6   6   2        0.06       -0.76      1.39 o 
  -5   6   2      142.01      139.22      6.11 o 
  -4   6   2        5.59        6.86      1.97 o 
  -3   6   2      387.61      395.41      9.27 o 
  -2   6   2      222.61      205.81      5.31 o 
  -1   6   2      160.80      148.06      4.94 o 
   0   6   2      146.45      127.86      5.24 o 
   1   6   2      351.74      325.71      7.17 o 
   2   6   2     2466.13     2335.38     35.88 o 
   3   6   2      995.60     1022.83     17.46 o 
   4   6   2      136.65      122.88      6.22 o 
   5   6   2      475.54      436.03      9.40 o 
   6   6   2       22.34       29.19      3.00 o 
   7   6   2        4.82        7.53      2.35 o 
   8   6   2      145.29      144.29      6.53 o 
   9   6   2        8.64       12.44      3.16 o 
  10   6   2       25.23       26.78      5.13 o 
  11   6   2       41.48       36.61      5.76 o 
  12   6   2       86.86      101.40      8.38 o 
  13   6   2       28.37       39.94      6.66 o 
  14   6   2       14.42       11.69      5.50 o 
  15   6   2       25.81       35.29     10.18 o 
 -15   7   2        0.42        4.60     13.62 o 
 -14   7   2        9.03       -0.67      9.39 o 
 -13   7   2       22.30       30.03     10.10 o 
 -12   7   2       10.26       14.45      5.16 o 
 -11   7   2        2.07        7.40      4.41 o 
 -10   7   2        0.06       -0.57      3.70 o 
  -9   7   2      184.44      168.76     29.83 o 
  -8   7   2       26.74       27.87      4.56 o 
  -7   7   2       84.13       90.56      5.67 o 
  -6   7   2       27.43       27.29      3.54 o 
  -5   7   2       77.00       99.04      5.51 o 
  -4   7   2      364.87      329.40      9.11 o 
  -3   7   2      154.46      142.17      6.93 o 
  -2   7   2       71.82       79.81      3.62 o 
  -1   7   2       40.90       57.13      4.21 o 
   0   7   2       71.83       63.56      3.37 o 
   1   7   2       89.41       99.07      5.40 o 
   2   7   2      640.24      544.03     18.43 o 
   3   7   2       78.19       78.13      5.84 o 
   4   7   2        1.14        0.74      1.38 o 
   5   7   2      119.93       99.82      4.18 o 
   6   7   2       26.97       34.38      5.28 o 
   7   7   2       89.57       98.39     10.83 o 
   8   7   2       34.77       46.07      4.36 o 
   9   7   2       58.80       66.16      5.19 o 
  10   7   2        3.19        1.36      4.57 o 
  11   7   2       91.30       95.35      8.02 o 
  12   7   2       13.07        9.21      5.15 o 
  13   7   2       42.18       42.72      7.44 o 
  14   7   2        2.38        8.16      6.58 o 
 -14   8   2        5.82       -0.96     11.88 o 
 -13   8   2        1.97       -3.38      8.63 o 
 -12   8   2       10.91        8.37      5.11 o 
 -11   8   2       16.47       14.93      4.66 o 
 -10   8   2       11.80       19.30      4.67 o 
  -9   8   2        1.31        3.30      3.73 o 
  -8   8   2       90.25       94.66      6.38 o 
  -7   8   2       36.62       39.81      4.63 o 
  -6   8   2        4.36        6.58      3.12 o 
  -5   8   2       85.87       88.24      5.64 o 
  -4   8   2      255.40      242.47      8.07 o 
  -3   8   2      122.17      133.65      6.84 o 
  -2   8   2        5.53        6.01      2.68 o 
  -1   8   2      251.41      252.09      6.72 o 
   0   8   2        0.03        0.76      1.62 o 
   1   8   2      177.34      163.42      5.41 o 
   2   8   2      296.51      274.91      7.07 o 
   3   8   2        9.91       14.01      2.22 o 
   4   8   2       15.60       17.09      4.80 o 
   5   8   2      205.03      194.85      8.51 o 
   6   8   2        6.40        9.56      3.06 o 
   7   8   2       29.16       32.54      5.40 o 
   8   8   2       82.23       92.37      7.56 o 
   9   8   2        4.54        2.05      3.82 o 
  10   8   2        3.68        5.21      5.46 o 
  11   8   2        9.07        7.80      6.70 o 
  12   8   2        1.88        3.51      5.98 o 
  13   8   2        6.08        2.15      6.35 o 
  14   8   2        0.55       14.52     14.34 o 
 -13   9   2        0.07        0.15      9.82 o 
 -12   9   2        5.65        1.05      5.00 o 
 -11   9   2       86.41       68.59     33.07 o 
 -10   9   2       98.20       64.31     14.94 o 
  -9   9   2        5.67        4.52      4.65 o 
  -8   9   2      140.13      142.79     16.77 o 
  -7   9   2        0.16        0.16      3.18 o 
  -6   9   2        0.16       -1.87      2.98 o 
  -5   9   2        9.56       10.69      3.51 o 
  -4   9   2        4.58        3.55      3.10 o 
  -3   9   2       33.44       37.26      4.44 o 
  -2   9   2      309.12      315.68      9.52 o 
  -1   9   2       22.57       31.72      4.14 o 
   0   9   2       25.27       24.44      3.00 o 
   1   9   2       33.92       33.08      3.50 o 
   2   9   2       42.44       43.42      3.62 o 
   3   9   2       13.61       13.43      2.78 o 
   4   9   2       23.58       24.00      3.35 o 
   5   9   2        0.96        0.01      2.68 o 
   6   9   2       15.00       19.92      4.23 o 
   7   9   2       60.08       50.95      5.69 o 
   8   9   2       18.44       24.44      5.05 o 
   9   9   2       50.17       60.36      6.42 o 
  10   9   2        0.22        8.62      6.33 o 
  11   9   2        2.48       11.92     10.38 o 
  12   9   2        0.42        5.79      7.73 o 
  13   9   2       21.87       32.82     11.07 o 
 -13  10   2       18.22       42.89     23.84 o 
 -12  10   2       44.64       25.33      6.11 o 
 -11  10   2      155.29      212.87     26.95 o 
 -10  10   2       11.62        6.41      5.14 o 
  -9  10   2        9.39       12.71      5.95 o 
  -8  10   2        2.95        0.28      3.43 o 
  -7  10   2        7.22        7.50      3.77 o 
  -6  10   2       12.18        8.81      3.79 o 
  -5  10   2        6.91        7.83      3.75 o 
  -4  10   2        9.34       15.38      4.12 o 
  -3  10   2       48.52       61.86      5.67 o 
  -2  10   2       16.79        9.68      3.82 o 
  -1  10   2      110.37      126.89      6.86 o 
   0  10   2      215.62      219.02      8.30 o 
   1  10   2       11.28       11.29      3.90 o 
   2  10   2      198.85      169.64      6.57 o 
   3  10   2      183.97      173.65      7.13 o 
   4  10   2      168.26      172.79      7.53 o 
   5  10   2        5.28        6.86      4.14 o 
   6  10   2       23.86       27.05      5.12 o 
   7  10   2        5.11        3.96      4.05 o 
   8  10   2       21.89       21.51      5.29 o 
   9  10   2        0.49        0.98      4.79 o 
  10  10   2        2.56       10.32      5.25 o 
  11  10   2        0.38       -5.70      7.19 o 
  12  10   2        0.21        8.65      8.60 o 
 -12  11   2        0.03        4.35      5.96 o 
 -11  11   2        1.04        0.15      3.72 o 
 -10  11   2        2.88        5.08      3.98 o 
  -9  11   2        0.02       -0.85      4.01 o 
  -8  11   2       29.59       25.80     12.56 o 
  -7  11   2       21.81       24.05      4.97 o 
  -6  11   2        7.85        9.60      4.34 o 
  -5  11   2       26.62       34.79      5.26 o 
  -4  11   2        2.08        2.02      3.65 o 
  -3  11   2       12.26       13.70      4.88 o 
  -2  11   2        3.27       10.54      4.27 o 
  -1  11   2       22.64       21.96      5.09 o 
   0  11   2       11.55       14.43      4.71 o 
   1  11   2        5.61        9.32      4.22 o 
   2  11   2        6.91        7.80      5.00 o 
   3  11   2       88.69       92.28      6.33 o 
   4  11   2        3.92        1.86      3.53 o 
   5  11   2        0.42        3.80      4.49 o 
   6  11   2       17.06       23.06      6.07 o 
   7  11   2        7.55        7.87      4.95 o 
   8  11   2        1.39       10.74      5.43 o 
   9  11   2       16.41       16.29      8.26 o 
  10  11   2       49.40       51.27     11.91 o 
  11  11   2       48.48       55.12     11.79 o 
 -10  12   2        1.39        0.45      4.72 o 
  -9  12   2       16.27       10.20      7.62 o 
  -8  12   2       64.79       58.10     13.62 o 
  -7  12   2       53.15       54.10      8.64 o 
  -6  12   2       22.31       18.22      4.75 o 
  -5  12   2       14.37       20.89      5.11 o 
  -4  12   2       20.18       20.32      5.18 o 
  -3  12   2        0.73       -0.71      4.47 o 
  -2  12   2       24.74       28.37      5.52 o 
  -1  12   2       15.06       21.04      5.62 o 
   0  12   2       20.53       31.24      5.66 o 
   1  12   2        4.47        9.27      7.46 o 
   2  12   2       19.74       25.99      6.10 o 
   3  12   2        1.32        4.55      5.09 o 
   4  12   2        0.01        3.79      6.82 o 
   5  12   2        5.01        5.83      5.36 o 
   6  12   2        2.51       -1.06      5.11 o 
   7  12   2        7.54       12.93      6.94 o 
   8  12   2       10.15       -0.12      6.46 o 
   9  12   2        0.72        4.10      6.67 o 
  10  12   2        0.10        1.91      7.07 o 
  -8  13   2       12.59        8.36      5.45 o 
  -7  13   2       36.40       36.54      7.54 o 
  -6  13   2        4.00       11.18      5.41 o 
  -5  13   2       33.28       29.74      6.54 o 
  -4  13   2       11.57       16.70      6.30 o 
  -3  13   2       26.51       29.80      6.57 o 
  -2  13   2        6.82        9.60      6.20 o 
  -1  13   2       49.19       49.50      7.54 o 
   0  13   2        0.12        5.31      5.67 o 
   1  13   2       10.32        2.34      5.70 o 
   2  13   2        5.54        5.08      6.01 o 
   3  13   2        4.11        4.19      5.75 o 
   4  13   2        1.19        3.20      7.08 o 
   5  13   2       52.80       84.11     14.84 o 
   6  13   2       43.08       49.93     13.18 o 
   7  13   2        2.53        6.68      6.99 o 
   8  13   2        0.07       10.02      7.28 o 
  -6  14   2        1.22        6.23      9.01 o 
  -5  14   2       10.19       14.77      7.27 o 
  -4  14   2        2.80       -3.19      6.42 o 
  -3  14   2        0.94        7.62     10.56 o 
  -2  14   2        0.30        1.77      7.11 o 
  -1  14   2       40.92       45.82      9.06 o 
   0  14   2       67.83       73.95      9.46 o 
   1  14   2        0.06       -2.38      7.07 o 
   2  14   2        5.64        6.08      7.26 o 
   3  14   2       16.07       13.26      6.94 o 
   4  14   2        2.17       14.38     10.22 o 
   5  14   2        4.98       19.95     12.43 o 
  -3  15   2        2.16        3.85      9.58 o 
  -2  15   2        6.70        9.45     10.79 o 
  -1  15   2       93.34      134.88     25.71 o 
   0  15   2        7.79       11.64      9.36 o 
   1  15   2        1.69        5.01      9.34 o 
   2  15   2        5.85        6.58     15.90 o 
 -16   1   3        0.08        0.89      9.53 o 
 -15   1   3        0.25        2.84      9.07 o 
 -14   1   3        1.77        1.82      8.25 o 
 -13   1   3       49.88       39.90      9.38 o 
 -12   1   3       46.32       58.08      7.37 o 
 -11   1   3        0.09        1.29      3.41 o 
 -10   1   3       26.75       39.73      3.51 o 
  -9   1   3        3.53        1.96      1.76 o 
  -8   1   3        8.25        5.62      1.89 o 
  -7   1   3      182.50      170.55      6.19 o 
  -6   1   3      737.96      659.84     11.33 o 
  -5   1   3      185.00      162.92      4.24 o 
  -4   1   3      423.86      431.18      7.91 o 
  -3   1   3      254.38      310.11      6.63 o 
  -2   1   3      669.01      626.54     11.25 o 
  -1   1   3      406.20      368.59      6.90 o 
   0   1   3      902.82      893.54     13.75 o 
   1   1   3        1.55        0.66      0.88 o 
   2   1   3       34.32       31.20      2.33 o 
   3   1   3       70.01       81.45      4.94 o 
   4   1   3      847.99      866.83     13.65 o 
   5   1   3     1516.84     1561.54     25.21 o 
   6   1   3       77.31       76.49      3.85 o 
   7   1   3        8.28        5.47      2.34 o 
   8   1   3       24.39       27.35      3.88 o 
   9   1   3      145.20      165.27     12.45 o 
  10   1   3       73.76       89.49      6.82 o 
  11   1   3      140.04      159.82     10.81 o 
  12   1   3      260.76      256.70     13.80 o 
  13   1   3       69.06       65.60      7.47 o 
  14   1   3        0.17       -2.52      5.69 o 
  15   1   3       43.78       40.09      8.41 o 
  16   1   3        0.28      -10.28     17.19 o 
 -16   2   3        0.51        1.10      9.35 o 
 -15   2   3        0.00       -0.87      8.98 o 
 -14   2   3       16.32       11.99      6.44 o 
 -13   2   3        8.95        5.52      5.67 o 
 -12   2   3        0.20       -2.65      4.56 o 
 -11   2   3       40.79       48.41      5.32 o 
 -10   2   3        4.55       11.70      3.74 o 
  -9   2   3       57.52       55.10      4.19 o 
  -8   2   3       96.74      103.09      4.22 o 
  -7   2   3       41.70       49.07      2.92 o 
  -6   2   3      343.92      327.67      7.09 o 
  -5   2   3      258.13      295.45      6.15 o 
  -4   2   3       61.83       53.94      2.38 o 
  -3   2   3      188.95      172.66      4.04 o 
  -2   2   3        0.18        0.84      0.90 o 
  -1   2   3      871.66      960.70     16.27 o 
   0   2   3     1435.31     1256.32     20.53 o 
   1   2   3      951.52      860.67     16.39 o 
   2   2   3      296.09      322.39      7.17 o 
   3   2   3       26.13       24.63      1.94 o 
   4   2   3      108.75      128.25      4.05 o 
   5   2   3       75.43       92.09      7.11 o 
   6   2   3       95.82      127.56      7.76 o 
   7   2   3      580.20      606.18     12.20 o 
   8   2   3       11.91       14.96      3.31 o 
   9   2   3       49.33       61.50      5.62 o 
  10   2   3      196.59      211.95      9.28 o 
  11   2   3      138.31      134.17      9.08 o 
  12   2   3       48.92       63.22      9.50 o 
  13   2   3        0.74        0.95      4.70 o 
  14   2   3        1.45        0.54      5.98 o 
  15   2   3        1.42        3.26      7.24 o 
  16   2   3       10.46       32.63     22.94 o 
 -16   3   3        0.09        6.12     13.11 o 
 -15   3   3       12.12       14.19      7.31 o 
 -14   3   3        0.00        1.76      5.87 o 
 -13   3   3       10.99        9.00      5.63 o 
 -12   3   3        7.41        8.18      4.78 o 
 -11   3   3       59.44       47.18      5.22 o 
 -10   3   3       22.18       19.28      3.80 o 
  -9   3   3      473.94      442.90     10.41 o 
  -8   3   3      169.04      154.61      6.56 o 
  -7   3   3      263.31      250.72      9.74 o 
  -6   3   3        0.02        0.16      1.33 o 
  -5   3   3       18.15       17.81      1.69 o 
  -4   3   3        9.86       20.01      3.42 o 
  -3   3   3      172.47      169.85      5.84 o 
  -2   3   3      581.81      539.96     12.10 o 
  -1   3   3     1578.96     1449.95     23.34 o 
   0   3   3       18.14       22.02      2.04 o 
   1   3   3      570.41      623.99     11.68 o 
   2   3   3       37.68       34.70      3.18 o 
   3   3   3      137.17      110.37      3.44 o 
   4   3   3      357.10      368.14      7.09 o 
   5   3   3      291.91      272.98      6.86 o 
   6   3   3      116.36      111.51      6.60 o 
   7   3   3        0.23        1.39      1.73 o 
   8   3   3       22.08       32.80      4.29 o 
   9   3   3        1.08        3.38      3.22 o 
  10   3   3        0.31        2.67      3.65 o 
  11   3   3       11.30       10.22      4.32 o 
  12   3   3        0.11        0.56      3.91 o 
  13   3   3      169.37      170.36     21.49 o 
  14   3   3        1.37       -2.18      5.89 o 
  15   3   3        0.00        0.49      7.04 o 
 -16   4   3        0.26        1.74      8.79 o 
 -15   4   3       14.85       20.02      7.19 o 
 -14   4   3       29.14       29.19      8.41 o 
 -13   4   3       30.69       35.25      9.72 o 
 -12   4   3      138.80      124.89     12.22 o 
 -11   4   3      106.27      114.44      7.24 o 
 -10   4   3      148.19      153.23      9.86 o 
  -9   4   3      728.61      677.60     14.04 o 
  -8   4   3      163.12      164.50      7.09 o 
  -7   4   3      137.60      140.83      5.29 o 
  -6   4   3      167.57      165.80      5.54 o 
  -5   4   3       65.26       62.39      3.53 o 
  -4   4   3      885.44      841.96     17.43 o 
  -3   4   3        1.21        0.98      1.68 o 
  -2   4   3     1043.96     1037.75     20.28 o 
  -1   4   3       89.62       82.38      4.02 o 
   0   4   3      416.60      413.52      8.67 o 
   1   4   3        0.02        0.37      1.09 o 
   2   4   3      830.11      735.32     13.51 o 
   3   4   3        1.05        5.62      1.42 o 
   4   4   3      471.60      467.40      8.50 o 
   5   4   3      547.39      525.39     12.14 o 
   6   4   3       51.93       62.75      3.91 o 
   7   4   3      152.33      159.83      7.42 o 
   8   4   3        4.62        0.95      2.88 o 
   9   4   3       12.28       18.43      4.03 o 
  10   4   3      112.26      109.48      7.42 o 
  11   4   3      100.21       99.42     10.07 o 
  12   4   3       28.28       30.49      5.68 o 
  13   4   3      201.75      228.95     20.63 o 
  14   4   3      170.13      180.92     27.64 o 
  15   4   3       12.73        9.55      5.95 o 
 -15   5   3        0.20       -3.28     10.31 o 
 -14   5   3        3.75        2.85      8.20 o 
 -13   5   3        5.45        4.99      6.91 o 
 -12   5   3        5.14        5.93      4.19 o 
 -11   5   3       52.68       57.12      5.75 o 
 -10   5   3       39.53       41.78      4.93 o 
  -9   5   3      280.84      275.63     15.16 o 
  -8   5   3      230.41      210.34      6.84 o 
  -7   5   3      187.07      187.96      6.15 o 
  -6   5   3        6.72        6.13      1.96 o 
  -5   5   3      578.14      554.20     14.57 o 
  -4   5   3      282.17      296.47      8.63 o 
  -3   5   3      299.61      309.65      8.78 o 
  -2   5   3      242.93      266.85      7.89 o 
  -1   5   3      593.52      571.31     10.14 o 
   0   5   3      180.37      183.49      5.18 o 
   1   5   3      310.18      287.63      6.91 o 
   2   5   3        0.59        1.90      1.33 o 
   3   5   3      447.19      393.17      9.64 o 
   4   5   3       63.11       63.24      3.58 o 
   5   5   3       95.97      102.29      5.14 o 
   6   5   3        5.63        6.91      2.14 o 
   7   5   3      153.89      168.48      6.66 o 
   8   5   3        0.26        0.29      2.26 o 
   9   5   3       91.06      101.30      7.07 o 
  10   5   3        3.78        7.53      4.32 o 
  11   5   3      121.83      114.23      9.75 o 
  12   5   3      150.15      129.85     17.10 o 
  13   5   3       58.18       76.34     16.88 o 
  14   5   3       81.65       68.05     11.42 o 
  15   5   3        9.91       10.46     12.97 o 
 -15   6   3       44.45       37.52     15.15 o 
 -14   6   3        4.82        4.42      9.53 o 
 -13   6   3        9.95       19.23      9.45 o 
 -12   6   3        6.01       10.41      7.79 o 
 -11   6   3       24.45       30.98      6.02 o 
 -10   6   3       94.94       93.03      7.82 o 
  -9   6   3     1356.53     1327.47     27.11 o 
  -8   6   3      340.49      300.31     10.08 o 
  -7   6   3        2.90        7.18      3.38 o 
  -6   6   3       23.93       29.99      4.10 o 
  -5   6   3      118.80      108.47      6.18 o 
  -4   6   3        2.99        1.58      2.53 o 
  -3   6   3      343.31      344.84     10.18 o 
  -2   6   3       44.29       44.75      4.91 o 
  -1   6   3      510.63      509.66     11.89 o 
   0   6   3        6.12       12.06      1.83 o 
   1   6   3      196.97      192.95      6.59 o 
   2   6   3      882.43      771.91     16.84 o 
   3   6   3      470.25      478.85     14.11 o 
   4   6   3      488.07      538.56     11.05 o 
   5   6   3      208.77      173.59      7.17 o 
   6   6   3        6.85       12.98      3.20 o 
   7   6   3        3.78        1.64      2.40 o 
   8   6   3       36.81       41.70      4.46 o 
   9   6   3        4.51        5.75      4.25 o 
  10   6   3      158.27      149.03     11.55 o 
  11   6   3        0.07       -0.36      4.51 o 
  12   6   3        3.38        2.01      5.22 o 
  13   6   3        0.07        0.62      4.91 o 
  14   6   3        0.07       -0.32      6.02 o 
 -14   7   3        0.01       -8.40      9.91 o 
 -13   7   3       15.29       12.04      9.50 o 
 -12   7   3       89.02      107.94     12.49 o 
 -11   7   3      236.77      225.88     29.27 o 
 -10   7   3      438.56      414.77     14.90 o 
  -9   7   3       87.50      115.87      7.61 o 
  -8   7   3       80.22       84.77      6.66 o 
  -7   7   3       52.19       55.06      5.48 o 
  -6   7   3       21.09       18.84      3.94 o 
  -5   7   3       57.95       71.06      6.13 o 
  -4   7   3      101.17      114.26      6.60 o 
  -3   7   3      322.61      303.98      9.41 o 
  -2   7   3       11.13       11.03      3.90 o 
  -1   7   3       39.16       49.54      5.47 o 
   0   7   3        0.23       -0.15      1.45 o 
   1   7   3       11.18       16.52      2.41 o 
   2   7   3        2.56        3.93      1.72 o 
   3   7   3      179.73      173.35      6.93 o 
   4   7   3      539.29      538.20     13.61 o 
   5   7   3      215.82      196.46      8.76 o 
   6   7   3        0.38       -2.72      2.60 o 
   7   7   3       10.79       12.08      4.96 o 
   8   7   3        6.06        5.22      3.85 o 
   9   7   3       94.91      110.78      9.96 o 
  10   7   3       14.65       17.02      6.47 o 
  11   7   3      142.11      144.40     13.70 o 
  12   7   3        0.13       -2.24      6.01 o 
  13   7   3        0.21       11.59      9.22 o 
  14   7   3       64.97       73.28     25.74 o 
 -13   8   3        2.41        5.24     10.46 o 
 -12   8   3        6.52       10.94      6.24 o 
 -11   8   3        5.39        5.71      5.15 o 
 -10   8   3       52.38       59.88     14.74 o 
  -9   8   3       66.52       70.21     15.17 o 
  -8   8   3       36.78       33.22      4.98 o 
  -7   8   3      106.27      124.99      9.52 o 
  -6   8   3       40.19       31.91      4.70 o 
  -5   8   3        0.37        3.67      3.39 o 
  -4   8   3       34.43       54.95      5.37 o 
  -3   8   3      119.44      118.47      6.82 o 
  -2   8   3       87.11       93.13      7.36 o 
  -1   8   3        0.07       -0.13      2.85 o 
   0   8   3       13.42       15.74      3.46 o 
   1   8   3       22.18       25.94      3.92 o 
   2   8   3       66.49       83.23      4.60 o 
   3   8   3       88.43       87.79      4.72 o 
   4   8   3        1.11        1.45      2.04 o 
   5   8   3       16.15       17.36      3.93 o 
   6   8   3       73.84       86.62      6.77 o 
   7   8   3        3.64        2.88      3.78 o 
   8   8   3       40.80       51.22      7.86 o 
   9   8   3        2.30       -0.13      4.68 o 
  10   8   3       46.32       45.25      8.25 o 
  11   8   3       16.10       18.91      7.76 o 
  12   8   3        1.90        4.09      7.15 o 
  13   8   3       16.40       18.41      9.92 o 
 -13   9   3        2.03        1.40      5.64 o 
 -12   9   3        1.39        1.14      5.37 o 
 -11   9   3      145.34      105.28     25.93 o 
 -10   9   3      104.51      108.16     18.66 o 
  -9   9   3       10.31        8.79      5.05 o 
  -8   9   3      154.22      150.13     18.35 o 
  -7   9   3        3.60        0.94      3.62 o 
  -6   9   3        0.79       -0.35      3.49 o 
  -5   9   3       95.70       86.92      6.47 o 
  -4   9   3       44.28       57.01      5.68 o 
  -3   9   3       76.82       66.93      6.55 o 
  -2   9   3        0.32        0.71      3.42 o 
  -1   9   3        2.08        2.58      3.49 o 
   0   9   3       61.90       70.99      5.75 o 
   1   9   3        0.38       -0.07      3.54 o 
   2   9   3       11.92       25.77      4.48 o 
   3   9   3     1204.89     1175.75     25.64 o 
   4   9   3      121.01      103.00      5.56 o 
   5   9   3        0.84        0.15      3.16 o 
   6   9   3       32.16       33.11      6.45 o 
   7   9   3        8.77        8.54      4.49 o 
   8   9   3        2.19        7.15      4.47 o 
   9   9   3       40.34       50.87      6.70 o 
  10   9   3       12.70       15.71      7.27 o 
  11   9   3        1.11        7.47      7.33 o 
  12   9   3        0.31       -4.20      8.01 o 
  13   9   3        9.89       25.17     23.79 o 
 -12  10   3        2.32        5.09      6.73 o 
 -11  10   3       96.54       65.97     23.51 o 
 -10  10   3        4.27        2.84      4.50 o 
  -9  10   3        1.12        4.22      4.95 o 
  -8  10   3        0.42       -0.32      3.50 o 
  -7  10   3       49.64       44.44     11.14 o 
  -6  10   3        5.90        0.84      3.74 o 
  -5  10   3      121.79      106.51     14.80 o 
  -4  10   3       63.52       59.38      5.95 o 
  -3  10   3       16.10       12.83      4.14 o 
  -2  10   3        3.16        4.46      4.02 o 
  -1  10   3       50.87       46.30      5.53 o 
   0  10   3      125.66      140.82      9.12 o 
   1  10   3      245.73      235.30     16.08 o 
   2  10   3      234.84      248.49     23.83 o 
   3  10   3      307.85      268.19     25.78 o 
   4  10   3      106.15      108.50      7.15 o 
   5  10   3        3.61        8.43      3.78 o 
   6  10   3       36.46       49.59      6.23 o 
   7  10   3        0.05        0.57      4.21 o 
   8  10   3       32.91       36.32      6.21 o 
   9  10   3       30.60       34.72      6.80 o 
  10  10   3       33.22       41.99     10.23 o 
  11  10   3        0.24       -2.91      6.38 o 
  12  10   3        0.39       -6.14      7.50 o 
 -11  11   3        8.99       12.42      6.65 o 
 -10  11   3        1.48        1.69      4.76 o 
  -9  11   3       18.29       18.55      7.52 o 
  -8  11   3        5.27        4.62      4.20 o 
  -7  11   3        4.14        4.10      4.09 o 
  -6  11   3        3.62       -0.42      3.59 o 
  -5  11   3       20.63       15.31      4.51 o 
  -4  11   3       18.01       20.58      4.80 o 
  -3  11   3       37.14       38.32      5.54 o 
  -2  11   3        2.07        8.49      4.47 o 
  -1  11   3       63.88       68.93      6.40 o 
   0  11   3      133.92      122.22     11.34 o 
   1  11   3       51.22       62.03      8.93 o 
   2  11   3      214.95      195.87     22.27 o 
   3  11   3      112.37      119.47      7.88 o 
   4  11   3      221.19      238.65     22.68 o 
   5  11   3       28.62       39.24      7.65 o 
   6  11   3       28.03       39.07      7.98 o 
   7  11   3        6.01        7.51      5.30 o 
   8  11   3       32.20       40.96      7.09 o 
   9  11   3       10.60       13.40      6.26 o 
  10  11   3       54.45       84.60     11.00 o 
  11  11   3        0.79        1.11      8.41 o 
 -10  12   3        2.60        8.07     23.86 o 
  -9  12   3        0.02       -1.22      4.33 o 
  -8  12   3        4.73       -0.07      3.94 o 
  -7  12   3       39.97       20.90      5.64 o 
  -6  12   3        5.76        6.06      4.56 o 
  -5  12   3       21.24       13.32      4.95 o 
  -4  12   3       16.50       12.81      4.91 o 
  -3  12   3       60.89       54.00      6.44 o 
  -2  12   3        8.01        7.63      5.02 o 
  -1  12   3       81.60       75.37      7.75 o 
   0  12   3       41.83       45.97      6.26 o 
   1  12   3       54.99       46.32      6.24 o 
   2  12   3       98.59       94.57      7.64 o 
   3  12   3       52.84       49.53      6.39 o 
   4  12   3       32.11       39.98      8.00 o 
   5  12   3       12.52        8.55      9.64 o 
   6  12   3       13.00       32.41      8.38 o 
   7  12   3        2.81        6.18     10.19 o 
   8  12   3        0.05       -2.82      7.04 o 
   9  12   3        4.46       13.45      6.31 o 
  -8  13   3        0.11       -2.13     19.78 o 
  -7  13   3       11.22        7.81      4.62 o 
  -6  13   3        0.57        3.72      4.30 o 
  -5  13   3        0.16       -5.43      5.11 o 
  -4  13   3        0.67        0.47      5.18 o 
  -3  13   3       13.23       11.49      6.51 o 
  -2  13   3        0.38        2.50      5.75 o 
  -1  13   3        5.81        7.68      6.06 o 
   0  13   3        0.05       -4.71      5.87 o 
   1  13   3        7.31       13.23      6.59 o 
   2  13   3        2.62        6.39      6.22 o 
   3  13   3        0.27       -4.10      7.82 o 
   4  13   3       15.23       23.37      9.42 o 
   5  13   3       11.63        5.55      8.31 o 
   6  13   3        2.05       -7.00      7.67 o 
   7  13   3        0.71        9.58      8.26 o 
  -6  14   3       10.12       15.68     22.41 o 
  -5  14   3        2.00        3.24      7.03 o 
  -4  14   3        2.76        6.21      7.46 o 
  -3  14   3        8.74        8.38      7.59 o 
  -2  14   3       39.68       46.96      8.79 o 
  -1  14   3        7.84        1.14      6.87 o 
   0  14   3        9.98        5.21      7.81 o 
   1  14   3        9.38       12.53      7.76 o 
   2  14   3        0.00       -4.01      6.49 o 
   3  14   3       17.50       22.55      9.73 o 
   4  14   3       10.82        4.14     12.94 o 
   5  14   3       19.05        4.10     12.41 o 
 -16   0   4        0.63      -10.63     14.23 o 
 -15   0   4       21.95       38.92     17.02 o 
 -14   0   4       15.56       18.00     14.43 o 
 -13   0   4        0.67       -2.37     11.31 o 
 -12   0   4       69.53       90.41     16.66 o 
 -11   0   4      588.07      496.43     19.90 o 
 -10   0   4        0.33        2.98      5.53 o 
  -9   0   4       31.29       38.01      8.49 o 
  -8   0   4     1296.50     1162.98     26.85 o 
  -7   0   4      665.79      592.96     18.70 o 
  -6   0   4      167.73      170.40      6.79 o 
  -5   0   4      114.40      142.05      9.80 o 
  -4   0   4      984.61     1136.97     25.13 o 
  -3   0   4       17.37       21.16      4.01 o 
  -2   0   4     1350.78     1368.19     29.21 o 
  -1   0   4      258.17      244.48     13.48 o 
   0   0   4     1061.63     1011.34     27.31 o 
   1   0   4     1989.71     1916.34     39.02 o 
   2   0   4     2781.08     2577.62     50.98 o 
   3   0   4     2626.06     2610.98     51.68 o 
   4   0   4     2940.67     2665.51     52.82 o 
   5   0   4     1671.53     1567.04     33.12 o 
   6   0   4      149.23      184.44     11.06 o 
   7   0   4      530.72      464.54     17.78 o 
   8   0   4        0.92        5.60      4.78 o 
   9   0   4      172.21      167.95     12.64 o 
  10   0   4      152.42      174.64     30.76 o 
  11   0   4      329.06      376.53     21.86 o 
  12   0   4       66.89       81.73     25.87 o 
  13   0   4        5.68       10.70      9.13 o 
  14   0   4       40.92       38.35     11.40 o 
  15   0   4        3.43        8.38     11.36 o 
 -16   1   4        0.29       15.66     15.39 o 
 -15   1   4        5.27       26.33     16.00 o 
 -14   1   4       19.87       28.12     11.29 o 
 -13   1   4       49.55       52.42     11.16 o 
 -12   1   4      166.83      162.82     10.89 o 
 -11   1   4        8.58        8.70      4.46 o 
 -10   1   4       11.56        9.52      3.64 o 
  -9   1   4       10.81        6.71      2.95 o 
  -8   1   4       14.42       17.58      3.08 o 
  -7   1   4       56.38       66.98      4.29 o 
  -6   1   4      259.89      264.27      6.28 o 
  -5   1   4       74.41       89.49      3.69 o 
  -4   1   4      190.80      174.55      5.05 o 
  -3   1   4      389.06      414.37      8.82 o 
  -2   1   4      339.40      402.82      8.00 o 
  -1   1   4      711.34      779.62     13.04 o 
   0   1   4     1070.56     1076.08     16.83 o 
   1   1   4       44.05       57.14      3.04 o 
   2   1   4        0.64       -0.70      1.15 o 
   3   1   4      142.36      125.34      4.45 o 
   4   1   4       27.88       31.51      3.98 o 
   5   1   4      703.83      687.56     14.47 o 
   6   1   4       22.82       21.96      2.93 o 
   7   1   4       34.29       45.50      4.88 o 
   8   1   4        5.09       12.04      3.80 o 
   9   1   4       23.38       27.71      5.37 o 
  10   1   4       16.88       13.04      4.60 o 
  11   1   4       61.74       77.19      7.37 o 
  12   1   4      169.01      141.10     21.87 o 
  13   1   4       70.00       63.41      8.26 o 
  14   1   4        1.10       -3.69      6.39 o 
  15   1   4        1.02        6.41      8.59 o 
 -16   2   4        2.17      -13.02     12.48 o 
 -15   2   4        2.30        1.28      9.91 o 
 -14   2   4        4.55        7.29      9.67 o 
 -13   2   4        1.93       11.86     10.95 o 
 -12   2   4        0.33        1.45      4.36 o 
 -11   2   4        5.70        7.60      3.91 o 
 -10   2   4       75.63       95.42      6.76 o 
  -9   2   4      283.57      265.64      8.26 o 
  -8   2   4      303.14      314.47      8.67 o 
  -7   2   4       99.73      120.50      5.59 o 
  -6   2   4       25.20       23.54      2.94 o 
  -5   2   4      918.90      864.27     16.04 o 
  -4   2   4        4.76        7.15      1.64 o 
  -3   2   4      548.28      573.02     11.08 o 
  -2   2   4      209.51      213.95      5.66 o 
  -1   2   4        0.02        3.02      1.31 o 
   0   2   4       95.08      111.18      3.89 o 
   1   2   4      619.45      565.17     10.16 o 
   2   2   4      950.65      927.45     15.02 o 
   3   2   4        1.11        4.17      1.66 o 
   4   2   4      470.12      455.20      8.87 o 
   5   2   4      201.08      202.43      5.59 o 
   6   2   4      596.96      544.57     11.77 o 
   7   2   4      127.93      144.35      7.56 o 
   8   2   4       51.63       65.67      5.91 o 
   9   2   4        0.02        1.57      3.73 o 
  10   2   4       45.05       62.60     10.06 o 
  11   2   4       77.88       88.92      7.82 o 
  12   2   4       56.43       47.98      9.05 o 
  13   2   4        0.88        5.03      5.05 o 
  14   2   4        0.75       -4.14      5.47 o 
  15   2   4       14.49       12.85     11.94 o 
 -15   3   4        1.26        7.54     10.03 o 
 -14   3   4        0.78       -1.38      9.53 o 
 -13   3   4        7.76       12.07      6.20 o 
 -12   3   4       63.16       63.65      6.69 o 
 -11   3   4        6.74        5.06      4.10 o 
 -10   3   4       50.95       50.65      5.76 o 
  -9   3   4      439.85      417.60     10.70 o 
  -8   3   4      578.66      551.21     12.39 o 
  -7   3   4       32.16       41.52      3.85 o 
  -6   3   4      142.95      139.53      5.73 o 
  -5   3   4       33.17       40.79      3.92 o 
  -4   3   4      829.91      794.36     18.69 o 
  -3   3   4      183.33      181.82      6.62 o 
  -2   3   4      223.30      267.51      8.98 o 
  -1   3   4       56.67       54.83      3.29 o 
   0   3   4      169.65      160.99      5.35 o 
   1   3   4      220.60      227.18      7.08 o 
   2   3   4      546.19      516.21     10.88 o 
   3   3   4       28.17       35.71      3.99 o 
   4   3   4        0.27        0.21      1.38 o 
   5   3   4       40.77       39.33      3.09 o 
   6   3   4      106.07      116.04      7.41 o 
   7   3   4      132.52      152.68     11.23 o 
   8   3   4        0.61        4.41      3.51 o 
   9   3   4       32.35       43.74      5.64 o 
  10   3   4       11.94       16.61      4.85 o 
  11   3   4        0.46        2.01      4.19 o 
  12   3   4        3.13        4.93      5.04 o 
  13   3   4      202.74      223.67     28.32 o 
  14   3   4        0.03        0.33      5.83 o 
  15   3   4       16.88        5.09     17.89 o 
 -14   4   4       36.56       46.84     10.43 o 
 -13   4   4        4.13        9.09      7.51 o 
 -12   4   4       37.09       34.75      6.75 o 
 -11   4   4       51.22       66.23      7.57 o 
 -10   4   4      204.64      207.48      8.13 o 
  -9   4   4       26.59       29.09      4.23 o 
  -8   4   4      592.74      573.80     12.89 o 
  -7   4   4      214.96      206.29      6.99 o 
  -6   4   4      260.80      256.58     11.46 o 
  -5   4   4      125.31      135.37      6.96 o 
  -4   4   4      130.28      129.47      6.75 o 
  -3   4   4        1.35        5.61      2.41 o 
  -2   4   4       75.92       72.72      4.94 o 
  -1   4   4      128.31      139.45      7.88 o 
   0   4   4     1244.11     1199.91     20.85 o 
   1   4   4        0.01       -0.38      1.46 o 
   2   4   4        4.95        4.23      1.73 o 
   3   4   4       82.58      101.65      6.87 o 
   4   4   4       43.87       44.05      2.92 o 
   5   4   4      854.28      892.23     21.19 o 
   6   4   4        0.57        0.94      2.12 o 
   7   4   4       11.68       15.09      3.10 o 
   8   4   4       11.47        9.28      3.75 o 
   9   4   4        2.63        2.15      3.67 o 
  10   4   4       28.27       21.95      4.94 o 
  11   4   4       86.12      100.09     11.77 o 
  12   4   4       41.50       38.69      6.48 o 
  13   4   4       79.24       73.36     14.37 o 
  14   4   4        7.47        4.19      5.38 o 
 -15   5   4       71.16       65.19     16.97 o 
 -14   5   4       12.44       22.80      9.76 o 
 -13   5   4        2.38        3.86      7.01 o 
 -12   5   4       19.41       18.98      6.19 o 
 -11   5   4       21.29       26.12      6.23 o 
 -10   5   4       86.39       91.74      7.55 o 
  -9   5   4      111.07      132.65      8.30 o 
  -8   5   4      189.70      194.10      9.89 o 
  -7   5   4      449.70      401.60     12.07 o 
  -6   5   4      103.17      130.26      7.47 o 
  -5   5   4       73.03       90.26      6.25 o 
  -4   5   4       39.41       54.76      5.18 o 
  -3   5   4       80.57      102.44      6.34 o 
  -2   5   4      153.47      175.50      7.63 o 
  -1   5   4      189.18      177.25      8.33 o 
   0   5   4        0.86        2.34      1.76 o 
   1   5   4      613.81      566.86     11.91 o 
   2   5   4        5.22        9.54      2.17 o 
   3   5   4      116.40      119.72      5.01 o 
   4   5   4        2.64        4.28      1.75 o 
   5   5   4       26.09       20.70      7.78 o 
   6   5   4       15.00       19.88      4.00 o 
   7   5   4       35.97       45.59      5.38 o 
   8   5   4       44.35       56.43      7.55 o 
   9   5   4        0.01       -0.96      4.60 o 
  10   5   4       16.77       18.16      6.03 o 
  11   5   4       41.76       39.24     10.51 o 
  12   5   4      135.64      154.88     20.84 o 
  13   5   4        0.98       -1.23      5.97 o 
  14   5   4       71.41       83.43     14.23 o 
 -14   6   4        7.33        5.48     10.37 o 
 -13   6   4        0.04        0.98      6.25 o 
 -12   6   4        0.25        0.72      5.74 o 
 -11   6   4       60.21       63.53      7.79 o 
 -10   6   4      283.01      238.65     31.88 o 
  -9   6   4       58.59       67.12      6.88 o 
  -8   6   4      196.41      200.33      9.26 o 
  -7   6   4      385.25      389.99     17.57 o 
  -6   6   4      292.73      285.08     10.97 o 
  -5   6   4        0.86        2.51      3.45 o 
  -4   6   4       98.94       90.80      6.54 o 
  -3   6   4        6.16        7.24      3.34 o 
  -2   6   4      264.81      252.96      8.83 o 
  -1   6   4      296.03      311.70     13.09 o 
   0   6   4      503.17      500.63     13.03 o 
   1   6   4        3.79        4.83      2.85 o 
   2   6   4       73.64       80.63      4.60 o 
   3   6   4        1.89        2.89      2.01 o 
   4   6   4       30.96       37.73      5.26 o 
   5   6   4      142.50      150.36      7.69 o 
   6   6   4       36.03       36.13      5.57 o 
   7   6   4       35.44       60.01      8.81 o 
   8   6   4       77.07       62.42      8.03 o 
   9   6   4       34.56       36.47      6.98 o 
  10   6   4        0.94       12.44     11.36 o 
  11   6   4       16.66       14.72      6.95 o 
  12   6   4      111.56       87.84     24.11 o 
  13   6   4       96.07       87.18     23.71 o 
  14   6   4        5.15       14.21     22.72 o 
 -14   7   4       22.98       23.48     14.95 o 
 -13   7   4        7.27        7.44      6.79 o 
 -12   7   4        0.00       -7.58      6.14 o 
 -11   7   4        3.12        0.69      5.53 o 
 -10   7   4       12.11       11.38      5.28 o 
  -9   7   4       62.44       60.81      6.80 o 
  -8   7   4       58.33       53.44      6.55 o 
  -7   7   4       31.76       43.15      5.83 o 
  -6   7   4       25.71       38.19      5.40 o 
  -5   7   4        0.48       -3.62      3.42 o 
  -4   7   4        0.00       -4.98      3.32 o 
  -3   7   4       84.25      109.33      7.72 o 
  -2   7   4       10.27       11.71      4.00 o 
  -1   7   4        9.58       12.28      3.95 o 
   0   7   4      124.33      145.34      8.39 o 
   1   7   4       96.00      117.01      7.42 o 
   2   7   4        5.37        7.22      3.56 o 
   3   7   4        0.05       -0.70      1.93 o 
   4   7   4        7.34        4.74      2.34 o 
   5   7   4       14.05       18.82      4.07 o 
   6   7   4       16.60       15.29      4.81 o 
   7   7   4      104.28      102.03      8.49 o 
   8   7   4       64.90       62.11      9.38 o 
   9   7   4        4.70       -0.20      5.81 o 
  10   7   4        3.52        6.55      6.30 o 
  11   7   4        3.25        9.00      6.95 o 
  12   7   4        6.57        8.52      7.14 o 
  13   7   4        0.00       -2.18      8.81 o 
 -13   8   4        0.08        5.66      8.09 o 
 -12   8   4       20.12       16.50      7.06 o 
 -11   8   4        0.34       -0.02      5.62 o 
 -10   8   4       11.99       11.44      5.83 o 
  -9   8   4       22.66       28.87      5.90 o 
  -8   8   4        1.86        3.47      4.12 o 
  -7   8   4       68.40       81.03      6.99 o 
  -6   8   4        4.17        5.35      4.25 o 
  -5   8   4       18.47       21.49      4.91 o 
  -4   8   4        4.00        7.23      4.24 o 
  -3   8   4        0.27       -0.77      3.77 o 
  -2   8   4        0.32        0.43      3.91 o 
  -1   8   4        1.78        2.41      3.90 o 
   0   8   4        6.21        5.50      3.88 o 
   1   8   4      122.86      149.29      7.75 o 
   2   8   4      103.68       99.29      6.78 o 
   3   8   4        0.75        2.74      3.58 o 
   4   8   4        0.38        0.90      3.18 o 
   5   8   4       27.82       30.45      7.71 o 
   6   8   4       17.69       19.79      5.30 o 
   7   8   4       17.82       17.17      5.08 o 
   8   8   4       21.79       35.19      9.14 o 
   9   8   4        7.31        9.75      6.60 o 
  10   8   4        4.80       12.65      8.51 o 
  11   8   4        0.70       -1.59      6.68 o 
  12   8   4        2.09        4.39      7.23 o 
 -12   9   4        9.43        3.56      6.27 o 
 -11   9   4       21.96       21.59      9.15 o 
 -10   9   4        0.39        1.39      5.21 o 
  -9   9   4        2.76        4.36      4.72 o 
  -8   9   4       31.07       37.49      6.00 o 
  -7   9   4        0.21        0.50      3.80 o 
  -6   9   4       26.13       20.43      4.95 o 
  -5   9   4      139.26      123.01     11.12 o 
  -4   9   4       38.97       33.82      7.55 o 
  -3   9   4       13.25       19.99      4.75 o 
  -2   9   4       12.49        7.10      4.35 o 
  -1   9   4       10.41        7.68      4.23 o 
   0   9   4        1.51       -0.43      3.80 o 
   1   9   4      812.39      819.17     19.21 o 
   2   9   4       45.24       42.99      5.45 o 
   3   9   4       49.88       57.06      5.84 o 
   4   9   4       98.77       76.52      8.47 o 
   5   9   4        0.00        4.56      5.76 o 
   6   9   4        0.40       16.90     15.35 o 
   7   9   4       11.86       19.89      5.68 o 
   8   9   4        9.58       29.62      7.33 o 
   9   9   4        2.36        0.16      6.33 o 
  10   9   4        6.90        4.19      7.13 o 
  11   9   4       15.89       25.26      8.01 o 
  12   9   4        1.06        1.96      8.38 o 
 -11  10   4        0.61        5.43      5.74 o 
 -10  10   4       11.21       17.47      7.39 o 
  -9  10   4       36.89       41.76     11.86 o 
  -8  10   4        3.96        2.01      4.37 o 
  -7  10   4       34.60       19.30      5.69 o 
  -6  10   4       67.67       55.30      8.79 o 
  -5  10   4        6.77        5.29      4.15 o 
  -4  10   4       13.11        8.69      3.97 o 
  -3  10   4        0.00       -3.12      3.66 o 
  -2  10   4      148.41      114.42     34.17 o 
  -1  10   4      165.72      131.88     32.35 o 
   0  10   4       84.44       71.12     14.06 o 
   1  10   4        0.02        2.03      4.77 o 
   2  10   4        3.86        2.08      4.36 o 
   3  10   4        2.49        2.39      4.59 o 
   4  10   4        1.06        1.40      5.55 o 
   5  10   4        7.75       13.17      6.60 o 
   6  10   4       27.85       23.83      8.83 o 
   7  10   4       30.10       41.52      8.92 o 
   8  10   4        3.23       -1.88      5.75 o 
   9  10   4        1.46        5.43      7.05 o 
  10  10   4       12.82       15.98      7.67 o 
  11  10   4        4.22       15.01      8.88 o 
  -9  11   4       23.98       19.35      7.91 o 
  -8  11   4       41.96       38.83     12.19 o 
  -7  11   4        0.06       -0.25      4.42 o 
  -6  11   4       18.83       12.46      4.58 o 
  -5  11   4        1.10        0.47      4.46 o 
  -4  11   4       37.10       30.61      5.86 o 
  -3  11   4        9.27       10.94      4.86 o 
  -2  11   4        1.21        3.35      4.05 o 
  -1  11   4        4.34        3.94      4.05 o 
   0  11   4       53.42       39.83     13.48 o 
   1  11   4       74.21       64.46     10.90 o 
   2  11   4        3.42       -1.05      4.63 o 
   3  11   4       26.99       25.48      9.35 o 
   4  11   4        2.61        5.57      6.91 o 
   5  11   4        2.40        5.36      6.94 o 
   6  11   4        8.86        7.16      8.35 o 
   7  11   4       12.02        3.44      7.70 o 
   8  11   4        0.84       -0.78      7.52 o 
   9  11   4        9.86       -1.22     11.65 o 
  -9  12   4        6.46       -3.14     21.25 o 
  -8  12   4        2.05       -3.26      7.00 o 
  -7  12   4        0.35        0.87      3.24 o 
  -6  12   4        0.78        3.00      4.33 o 
  -5  12   4       13.16        8.13      4.54 o 
  -4  12   4        8.39        5.14      4.58 o 
  -3  12   4       23.88       14.34      5.35 o 
  -2  12   4        0.97        2.84      4.87 o 
  -1  12   4      112.60       90.56     24.45 o 
   0  12   4      130.64       79.23     11.71 o 
   1  12   4       35.62       32.41      6.09 o 
   2  12   4        0.11       -0.82      5.07 o 
   3  12   4       41.31       36.54      8.91 o 
   4  12   4       18.77        4.15      7.20 o 
   5  12   4       40.06       42.48     10.45 o 
   6  12   4        0.00       -0.68     12.21 o 
   7  12   4        0.14        8.49      8.01 o 
   8  12   4       10.89       11.75      8.57 o 
  -7  13   4       23.79       16.49     15.70 o 
  -6  13   4       18.44       18.91     15.77 o 
  -5  13   4        0.99       -2.88      4.20 o 
  -4  13   4        0.68       -4.24      4.94 o 
  -3  13   4       17.17        6.99      5.78 o 
  -2  13   4        0.11        0.90      6.09 o 
  -1  13   4       20.13       15.15      6.30 o 
   0  13   4       21.68       19.39      6.67 o 
   1  13   4       13.97        9.70      8.21 o 
   2  13   4        0.32        4.08      6.11 o 
   3  13   4       13.08       13.26      8.12 o 
   4  13   4       24.29       29.43      8.47 o 
   5  13   4       81.47       80.56     12.27 o 
   6  13   4        7.62       18.99     11.52 o 
  -4  14   4        0.35        9.65     20.63 o 
  -3  14   4        0.07        0.20     19.67 o 
  -2  14   4        8.97       -1.29      7.01 o 
  -1  14   4        2.62        0.46      7.66 o 
   0  14   4        6.82       11.27      8.22 o 
   1  14   4        0.19        8.33      7.80 o 
   2  14   4        0.25        5.09     12.30 o 
   3  14   4        2.59        9.98     11.88 o 
 -15   1   5       13.87       31.68     12.03 o 
 -14   1   5       20.67       39.44     12.45 o 
 -13   1   5       11.79       25.58     10.22 o 
 -12   1   5        1.11        3.19      5.50 o 
 -11   1   5       15.40       19.71      5.61 o 
 -10   1   5       15.15       16.11      5.18 o 
  -9   1   5      101.52       90.86     10.12 o 
  -8   1   5      741.55      688.96     16.98 o 
  -7   1   5     1168.73     1117.93     20.81 o 
  -6   1   5       11.45       13.24      2.89 o 
  -5   1   5        2.52        3.81      2.12 o 
  -4   1   5        0.84        0.00      1.95 o 
  -3   1   5       29.35       32.76      2.99 o 
  -2   1   5        5.44        7.32      1.93 o 
  -1   1   5      169.51      183.01      6.20 o 
   0   1   5       20.90       19.60      2.58 o 
   1   1   5       45.36       64.08      4.10 o 
   2   1   5      119.85      119.86      6.03 o 
   3   1   5        7.52        7.21      1.97 o 
   4   1   5      135.64      133.36      7.47 o 
   5   1   5        2.79        5.05      2.40 o 
   6   1   5       39.23       58.95      6.35 o 
   7   1   5       60.10       64.40      6.14 o 
   8   1   5       41.62       41.84      6.45 o 
   9   1   5        2.65        8.69      4.64 o 
  10   1   5        0.11        1.62      4.46 o 
  11   1   5        3.14        3.67      5.01 o 
  12   1   5       22.12       19.80      6.19 o 
  13   1   5        0.02        1.37      5.56 o 
  14   1   5        4.55       12.44      7.07 o 
 -15   2   5       12.75       30.39     19.01 o 
 -14   2   5       61.31       85.61     14.14 o 
 -13   2   5        1.17       -1.92      8.89 o 
 -12   2   5        2.05        2.66      6.37 o 
 -11   2   5        4.36        7.79      5.72 o 
 -10   2   5      162.94      158.81     10.54 o 
  -9   2   5       56.24       76.27      6.08 o 
  -8   2   5       83.82       87.12      5.99 o 
  -7   2   5        2.76        3.71      2.59 o 
  -6   2   5        2.86        5.39      3.14 o 
  -5   2   5      475.24      459.85     10.95 o 
  -4   2   5       55.59       64.74      4.54 o 
  -3   2   5       56.89       62.91      4.27 o 
  -2   2   5      228.03      238.65      6.23 o 
  -1   2   5      484.90      495.04     10.55 o 
   0   2   5      206.79      216.23      6.14 o 
   1   2   5      142.49      140.04      5.74 o 
   2   2   5      231.40      204.76      7.55 o 
   3   2   5        0.07        1.59      1.72 o 
   4   2   5        1.46        0.82      1.93 o 
   5   2   5       11.69       19.62      5.17 o 
   6   2   5        8.08        9.81      3.87 o 
   7   2   5        1.92        5.78      3.70 o 
   8   2   5       20.71       36.29      5.55 o 
   9   2   5        2.44       11.99      5.51 o 
  10   2   5        1.32        0.70      4.33 o 
  11   2   5       56.36       52.96     11.66 o 
  12   2   5        0.12        0.18      5.58 o 
  13   2   5       18.05       13.73      6.40 o 
  14   2   5       41.44       55.65     19.84 o 
 -14   3   5       14.52       -4.89     15.41 o 
 -13   3   5        2.66        1.08      8.31 o 
 -12   3   5        0.16        3.42      7.56 o 
 -11   3   5        1.33        1.34      6.49 o 
 -10   3   5       10.46       17.30      5.37 o 
  -9   3   5        3.20        1.88      4.42 o 
  -8   3   5      593.46      557.77     15.14 o 
  -7   3   5       85.48       84.66      6.75 o 
  -6   3   5       23.35       34.33      5.66 o 
  -5   3   5        0.10        4.04      3.26 o 
  -4   3   5       43.76       49.32      5.16 o 
  -3   3   5       23.97       25.08      4.94 o 
  -2   3   5       49.01       59.15      5.61 o 
  -1   3   5       64.88       81.72      5.99 o 
   0   3   5        6.79        9.92      2.20 o 
   1   3   5       10.00       10.65      2.45 o 
   2   3   5       30.27       36.36      3.20 o 
   3   3   5        0.04        1.51      1.83 o 
   4   3   5        8.81        8.71      2.24 o 
   5   3   5       88.10       95.95      5.92 o 
   6   3   5       28.58       30.27      3.91 o 
   7   3   5       46.87       51.31      5.94 o 
   8   3   5       71.65       74.65      6.92 o 
   9   3   5       85.99      107.01     10.83 o 
  10   3   5        2.34        5.00      4.91 o 
  11   3   5       11.96        3.87      5.36 o 
  12   3   5        6.70        0.93      5.91 o 
  13   3   5       25.95       25.96      7.59 o 
  14   3   5        2.26        4.30     16.05 o 
 -14   4   5        3.46       16.84     16.07 o 
 -13   4   5        8.50       -1.75      8.62 o 
 -12   4   5        0.01        0.73      6.15 o 
 -11   4   5        0.44        9.19      5.58 o 
 -10   4   5        2.83        0.96      4.81 o 
  -9   4   5      465.84      446.52     20.06 o 
  -8   4   5       29.50       33.71      7.52 o 
  -7   4   5      105.68      102.42      7.54 o 
  -6   4   5      155.82      180.31      9.12 o 
  -5   4   5      150.80      191.37      9.72 o 
  -4   4   5       14.41       12.69      4.10 o 
  -3   4   5       74.63       87.11      7.22 o 
  -2   4   5       32.58       34.08      4.73 o 
  -1   4   5       16.39       31.02      4.64 o 
   0   4   5       26.60       31.71      5.28 o 
   1   4   5      528.27      529.66     13.97 o 
   2   4   5        7.04        9.09      2.40 o 
   3   4   5       17.80       25.51      4.65 o 
   4   4   5      128.91      135.07      6.18 o 
   5   4   5        8.41        5.52      3.37 o 
   6   4   5        2.10        2.14      3.70 o 
   7   4   5        0.17       -0.46      4.45 o 
   8   4   5       71.66       72.66      8.41 o 
   9   4   5        2.65        2.59      5.96 o 
  10   4   5       45.20       38.55      7.53 o 
  11   4   5        1.46        3.01      6.37 o 
  12   4   5       25.54       18.21      7.64 o 
  13   4   5        0.40       -5.89      7.09 o 
 -13   5   5        1.56       -0.42      6.89 o 
 -12   5   5       10.97       20.83      7.20 o 
 -11   5   5        6.81        9.98      6.21 o 
 -10   5   5        0.41        2.81      5.05 o 
  -9   5   5        6.87        9.24      5.05 o 
  -8   5   5      310.34      333.54     11.84 o 
  -7   5   5      304.04      272.08     12.85 o 
  -6   5   5      217.89      220.38      9.65 o 
  -5   5   5       95.26       99.34      8.86 o 
  -4   5   5       71.67       83.75      6.96 o 
  -3   5   5        7.74        6.90      3.72 o 
  -2   5   5       25.05       36.71      5.27 o 
  -1   5   5      355.62      347.93     11.11 o 
   0   5   5       13.86       15.40      4.38 o 
   1   5   5      149.52      167.21     10.94 o 
   2   5   5       56.44       65.35      5.67 o 
   3   5   5      683.88      654.76     14.16 o 
   4   5   5      131.00      142.13      7.70 o 
   5   5   5       54.19       68.39      7.04 o 
   6   5   5        6.11       14.08      4.83 o 
   7   5   5       53.86       65.55     10.55 o 
   8   5   5       23.54       13.53      6.02 o 
   9   5   5       67.62       60.69     10.32 o 
  10   5   5        9.01        0.93      5.83 o 
  11   5   5       21.38       22.03      8.06 o 
  12   5   5       10.71        5.72      7.64 o 
  13   5   5       19.14        8.58      8.92 o 
 -13   6   5        0.52        5.87      6.93 o 
 -12   6   5       25.60       29.45      7.70 o 
 -11   6   5       36.40       48.41      8.05 o 
 -10   6   5       22.42       31.01      6.69 o 
  -9   6   5       65.32       59.28      6.89 o 
  -8   6   5        4.26        7.37      4.86 o 
  -7   6   5       10.75       15.83      5.38 o 
  -6   6   5       21.28       26.19      5.38 o 
  -5   6   5       70.35       77.72      9.44 o 
  -4   6   5      113.67      121.72      8.33 o 
  -3   6   5      174.87      186.20      9.58 o 
  -2   6   5       26.21       29.65      5.33 o 
  -1   6   5        4.02        3.39      4.01 o 
   0   6   5       31.64       30.35      5.23 o 
   1   6   5        1.41       -2.85      3.66 o 
   2   6   5     1170.04     1158.88     24.73 o 
   3   6   5      261.97      265.40      9.84 o 
   4   6   5       19.02       24.73      4.66 o 
   5   6   5        6.04       12.01      4.34 o 
   6   6   5      245.97      238.14     21.73 o 
   7   6   5        1.47        3.29      4.46 o 
   8   6   5       27.57       25.77      6.70 o 
   9   6   5        0.39       -3.53      5.52 o 
  10   6   5        4.11       -1.53      6.02 o 
  11   6   5        3.30        3.52      6.57 o 
  12   6   5       13.52        7.02      6.84 o 
 -13   7   5       15.44       15.81      8.70 o 
 -12   7   5        0.88        4.93      6.93 o 
 -11   7   5       65.06       71.55      9.46 o 
 -10   7   5       33.27       22.40      6.44 o 
  -9   7   5        1.64        0.28      4.98 o 
  -8   7   5       62.83       68.16      7.34 o 
  -7   7   5       60.85       79.86     10.91 o 
  -6   7   5        6.97       -0.50      4.38 o 
  -5   7   5       48.34       49.32      6.54 o 
  -4   7   5      122.15      118.52      8.42 o 
  -3   7   5        1.74        1.36      4.36 o 
  -2   7   5       24.33       29.13      5.66 o 
  -1   7   5      170.16      174.52     17.53 o 
   0   7   5      286.83      261.75     10.22 o 
   1   7   5      101.55      101.10      7.52 o 
   2   7   5       58.36       57.81      6.26 o 
   3   7   5       62.32       77.37      8.80 o 
   4   7   5       11.67        2.75      6.35 o 
   5   7   5      100.02      105.94     17.55 o 
   6   7   5        3.81        4.07      4.71 o 
   7   7   5       21.90       20.83      5.45 o 
   8   7   5       47.98       77.19     41.44 o 
   9   7   5       26.04       19.70      7.41 o 
  10   7   5        0.20       -2.28      5.87 o 
  11   7   5        0.42        4.53      6.95 o 
  12   7   5       26.87       26.44     14.68 o 
 -12   8   5        4.59        8.26      7.85 o 
 -11   8   5       12.16       18.61      8.63 o 
 -10   8   5       60.43       70.15     14.29 o 
  -9   8   5        3.03        6.72      5.72 o 
  -8   8   5        5.91        4.56      5.04 o 
  -7   8   5        3.18        3.31      5.05 o 
  -6   8   5       23.45       27.05      5.64 o 
  -5   8   5       16.64       12.86      5.26 o 
  -4   8   5        1.42       -0.37      4.81 o 
  -3   8   5      158.24      117.16      9.01 o 
  -2   8   5       16.30       13.04      4.98 o 
  -1   8   5      103.88      109.23     13.16 o 
   0   8   5       44.41       52.42      6.24 o 
   1   8   5      218.93      208.63     29.76 o 
   2   8   5      324.55      327.99     11.52 o 
   3   8   5       71.50       86.05      7.38 o 
   5   8   5       35.70       33.01      7.09 o 
   6   8   5        8.76        5.27      6.62 o 
   7   8   5       50.58       41.42      7.07 o 
   8   8   5       11.77       14.42      6.46 o 
   9   8   5        0.07        0.50      6.08 o 
  10   8   5        5.25        0.71      6.17 o 
  11   8   5        4.56        8.51     11.75 o 
 -11   9   5        4.57        7.87      6.87 o 
 -10   9   5       71.00       98.24     42.11 o 
  -9   9   5        0.31       -2.78      5.19 o 
  -8   9   5        4.12        4.23      5.37 o 
  -7   9   5       18.35       15.75      5.49 o 
  -6   9   5       71.81       66.65      9.78 o 
  -5   9   5        1.30        2.89      4.77 o 
  -4   9   5       73.89       71.74      6.84 o 
  -3   9   5       35.98       27.36      5.52 o 
  -2   9   5        7.88        4.04      4.34 o 
  -1   9   5        0.84        0.18      4.29 o 
   0   9   5      148.28       90.63     11.14 o 
   1   9   5      109.23       79.14     14.25 o 
   2   9   5      263.97      280.47     16.52 o 
   3   9   5      272.44      287.62     23.37 o 
   4   9   5        2.97       -0.80      5.65 o 
   5   9   5        1.62        1.76      6.13 o 
   6   9   5        1.22       -0.81      6.51 o 
   7   9   5        1.16        2.86      5.97 o 
   8   9   5       13.12        8.76      7.83 o 
   9   9   5        0.40       -2.20      8.21 o 
  10   9   5       10.53        5.98      6.97 o 
 -10  10   5        7.05        7.56     11.42 o 
  -9  10   5       89.14       90.71     21.79 o 
  -8  10   5        0.41        1.86      5.02 o 
  -7  10   5       29.56       21.73      5.86 o 
  -6  10   5       24.51       18.84      6.18 o 
  -5  10   5       22.40       20.64      5.94 o 
  -4  10   5        1.38        0.27      4.81 o 
  -3  10   5        4.36       -0.42      4.34 o 
  -2  10   5        9.78        6.66      4.48 o 
  -1  10   5       12.42        8.10      4.41 o 
   0  10   5        0.13        3.29      4.18 o 
   1  10   5       18.09       11.05      5.80 o 
   2  10   5       10.02       13.67      5.54 o 
   3  10   5       38.35       39.93     13.78 o 
   4  10   5      151.59      148.58     29.14 o 
   5  10   5       20.23       29.47     11.27 o 
   6  10   5       66.40       64.37     14.33 o 
   7  10   5        0.81       -0.44      7.24 o 
   8  10   5        0.38       -5.40      8.70 o 
   9  10   5        7.61        7.38     10.92 o 
  -8  11   5       10.94        2.43      5.28 o 
  -7  11   5       13.25        8.82      5.44 o 
  -6  11   5        2.52       -0.94      5.85 o 
  -5  11   5       14.36        6.87      5.35 o 
  -4  11   5        1.50        0.52      5.18 o 
  -3  11   5       50.74       29.50      8.32 o 
  -2  11   5        5.83        5.42      4.88 o 
  -1  11   5       30.61       18.43      6.28 o 
   0  11   5       32.29       18.32      7.08 o 
   1  11   5       33.89       21.08      6.68 o 
   2  11   5       34.84       23.62      5.88 o 
   3  11   5      124.38       84.99     25.91 o 
   4  11   5       18.75       12.42      7.46 o 
   5  11   5       10.99       14.59      7.68 o 
   6  11   5        0.31       -2.78      8.35 o 
   7  11   5       14.08       15.19      7.75 o 
   8  11   5        6.12        0.20     10.99 o 
  -7  12   5        8.98        2.16     15.69 o 
  -6  12   5        5.38        1.72      7.13 o 
  -5  12   5        7.07        3.69      6.26 o 
  -4  12   5        0.38       -1.12      4.93 o 
  -3  12   5        5.59       -1.21      5.12 o 
  -2  12   5        3.65       -1.09      4.78 o 
  -1  12   5       25.87       10.06      5.39 o 
   0  12   5        5.39        3.88      4.73 o 
   1  12   5        5.96        4.85      5.32 o 
   2  12   5        9.37        9.95      9.45 o 
   3  12   5        2.01       10.55     19.75 o 
   4  12   5       43.84       26.59      8.59 o 
   5  12   5        0.58       -0.64      7.76 o 
   6  12   5       12.58       12.33      9.07 o 
  -4  13   5        4.96        1.40     20.94 o 
  -3  13   5        0.61       -0.85     10.18 o 
  -2  13   5       10.14        4.51      6.46 o 
  -1  13   5        0.34       -1.91      6.00 o 
   0  13   5        0.22       -2.48      5.66 o 
   1  13   5        0.54       -4.12      5.85 o 
   2  13   5        5.25       -2.48      8.08 o 
   3  13   5        6.05        3.88     10.06 o 
   4  13   5        5.16        5.04     24.10 o 
 -14   0   6        9.94       22.37     15.99 o 
 -13   0   6        4.02       -5.85     13.40 o 
 -12   0   6       38.86       34.86     10.63 o 
 -11   0   6       79.52       63.70     11.39 o 
 -10   0   6       70.72       75.31     11.14 o 
  -9   0   6        0.00        1.35      6.59 o 
  -8   0   6      247.56      246.82     15.11 o 
  -7   0   6      779.92      809.54     38.35 o 
  -6   0   6       38.81       59.38     11.69 o 
  -5   0   6      481.43      509.88     20.30 o 
  -4   0   6        0.19       -0.83      4.98 o 
  -3   0   6        0.70        2.19      2.86 o 
  -2   0   6       58.60       55.22      5.85 o 
  -1   0   6      318.24      335.53     11.73 o 
   0   0   6        0.33        2.73      2.66 o 
   1   0   6      402.98      402.05     13.70 o 
   2   0   6       22.38       21.74      4.44 o 
   3   0   6       17.60       17.45      4.50 o 
   4   0   6       43.86       63.16      6.57 o 
   5   0   6        0.73       -4.49      5.14 o 
   6   0   6      182.00      236.40     15.70 o 
   7   0   6        0.21       -0.12      5.79 o 
   8   0   6        3.29       -1.57      6.09 o 
   9   0   6       62.14       76.74     11.38 o 
  10   0   6       76.06       85.93     14.43 o 
  11   0   6        8.77        8.80      8.85 o 
  12   0   6       52.00       53.55     12.75 o 
  13   0   6        4.39        5.85     22.69 o 
 -14   1   6       24.24       50.54     18.40 o 
 -13   1   6       30.33       47.49     11.65 o 
 -12   1   6        1.73        5.96      6.52 o 
 -11   1   6        2.84        4.67      5.94 o 
 -10   1   6       26.28       38.41      6.86 o 
  -9   1   6       59.98       61.17     10.90 o 
  -8   1   6       44.02       43.34      6.82 o 
  -7   1   6       21.17       19.09      4.95 o 
  -6   1   6      123.45      147.99      8.84 o 
  -5   1   6       22.88       29.64      4.82 o 
  -4   1   6      236.59      231.49     13.36 o 
  -3   1   6       61.30       98.72      6.29 o 
  -2   1   6       16.42       21.57      3.66 o 
  -1   1   6       15.47       14.67      2.62 o 
   0   1   6      136.83      161.17      5.94 o 
   1   1   6        1.86        2.30      1.96 o 
   2   1   6      184.50      174.15      7.24 o 
   3   1   6      945.25      851.24     19.49 o 
   4   1   6       46.55       61.15      6.02 o 
   5   1   6      831.31      729.56     23.04 o 
   6   1   6       51.28       64.63      8.01 o 
   7   1   6        0.47        0.72      4.64 o 
   8   1   6        0.05       -3.63      4.47 o 
   9   1   6       57.51       69.74      7.75 o 
  10   1   6        0.93        4.64      5.69 o 
  11   1   6      123.90      101.13      9.96 o 
  12   1   6        4.58        3.85      6.16 o 
  13   1   6        3.16        2.32     15.19 o 
 -14   2   6        0.13       11.60     16.88 o 
 -13   2   6       33.68       43.22     11.69 o 
 -12   2   6        7.43       16.41      8.17 o 
 -11   2   6       56.49       86.10     12.58 o 
 -10   2   6        1.10        6.01      7.48 o 
  -9   2   6       41.61       56.38      8.22 o 
  -8   2   6       23.56       21.93      6.80 o 
  -7   2   6      272.11      271.57     23.10 o 
  -6   2   6       81.57       96.96      7.42 o 
  -5   2   6        5.94        3.66      3.90 o 
  -4   2   6       49.20       56.33      6.11 o 
  -3   2   6       18.66       21.33      4.31 o 
  -2   2   6        1.09        1.59      3.42 o 
  -1   2   6       19.94       17.28      4.25 o 
   0   2   6      138.48      150.68      8.27 o 
   1   2   6       32.09       38.12      3.47 o 
   2   2   6      130.12      141.89      6.93 o 
   3   2   6      212.39      200.32      7.50 o 
   4   2   6      251.46      218.43      7.27 o 
   5   2   6       46.77       50.42      5.65 o 
   6   2   6       28.51       45.65      6.35 o 
   7   2   6       16.16       27.83      5.96 o 
   8   2   6        4.95        4.47      5.03 o 
   9   2   6       11.39       20.25      6.14 o 
  10   2   6       11.95       27.54      7.30 o 
  11   2   6        0.09        4.69      6.33 o 
  12   2   6       27.18       32.03      7.88 o 
 -13   3   6        0.59       -6.21      8.79 o 
 -12   3   6        8.20       12.98      9.64 o 
 -11   3   6        6.41        4.53      7.70 o 
 -10   3   6       17.41       30.27      8.02 o 
  -9   3   6      152.16      167.15     22.06 o 
  -8   3   6       12.44        9.04      4.98 o 
  -7   3   6       72.62       97.15     11.69 o 
  -6   3   6      633.59      597.75     16.34 o 
  -5   3   6        2.96        3.73      4.20 o 
  -4   3   6       89.13       89.95      7.38 o 
  -3   3   6        8.94       14.04      4.44 o 
  -2   3   6       79.81       82.90      7.44 o 
  -1   3   6       36.56       38.62      5.52 o 
   0   3   6      126.67      140.93      8.25 o 
   1   3   6       37.09       40.98      5.56 o 
   2   3   6        2.10        7.41      2.86 o 
   3   3   6      135.26      158.40      9.54 o 
   4   3   6      185.31      185.52      9.38 o 
   5   3   6        3.67        5.49      4.59 o 
   6   3   6       17.71       29.37     11.59 o 
   7   3   6      170.20      176.47     12.57 o 
   8   3   6       11.15       18.73      6.63 o 
   9   3   6        0.41        0.46      6.08 o 
  10   3   6        0.15        1.08      6.53 o 
  11   3   6        3.35       -0.68      6.36 o 
  12   3   6        4.80        4.39      7.47 o 
 -13   4   6       18.09       23.34      9.98 o 
 -12   4   6        2.89        5.59      9.27 o 
 -11   4   6        2.35        3.43      7.26 o 
 -10   4   6       17.08       19.10      7.70 o 
  -9   4   6        1.02        3.77      5.42 o 
  -8   4   6       39.25       42.62      7.11 o 
  -7   4   6        0.62        6.23      5.05 o 
  -6   4   6      418.59      411.46     13.44 o 
  -5   4   6       49.56       53.30      6.60 o 
  -4   4   6        2.99        3.98      4.47 o 
  -3   4   6        2.43        1.52      4.15 o 
  -2   4   6       16.16       14.59      4.86 o 
  -1   4   6       21.93       28.25      5.75 o 
   0   4   6        3.24       10.21      4.25 o 
   1   4   6      119.19      129.02      8.20 o 
   2   4   6        9.33        8.44      4.46 o 
   3   4   6       15.38       12.16      4.64 o 
   4   4   6        0.37       -2.56      3.39 o 
   5   4   6        2.99        4.49      4.12 o 
   6   4   6       99.13      114.36     10.33 o 
   7   4   6       40.97       46.86      8.23 o 
   8   4   6       41.65       42.94     12.46 o 
   9   4   6       15.18       16.82     10.21 o 
  10   4   6       25.95       33.66      8.25 o 
  11   4   6        0.16       -3.59      7.39 o 
  12   4   6        2.16        1.69      8.36 o 
 -13   5   6        0.01        0.13      9.96 o 
 -12   5   6        8.00       12.40      9.17 o 
 -11   5   6       19.37       28.45      8.96 o 
 -10   5   6       14.59       18.16      6.39 o 
  -9   5   6      129.44      137.31     10.23 o 
  -8   5   6       10.09        4.93      5.08 o 
  -7   5   6      189.59      177.40     20.81 o 
  -6   5   6       48.37       67.08      7.29 o 
  -5   5   6      305.29      295.51     11.46 o 
  -4   5   6       40.44       47.96      7.34 o 
  -3   5   6       13.22       13.61      5.22 o 
  -2   5   6       44.20       47.03      6.41 o 
  -1   5   6      131.13      121.29     13.69 o 
   0   5   6       83.02       75.96      7.27 o 
   1   5   6      809.70      820.68     20.04 o 
   2   5   6       63.77       71.13      7.07 o 
   3   5   6      251.47      207.57     15.16 o 
   4   5   6       12.93       16.35      6.15 o 
   5   5   6       35.10       36.48      5.77 o 
   6   5   6       65.16       78.53     13.10 o 
   7   5   6      117.41      126.34     13.61 o 
   8   5   6       27.85       24.43      7.44 o 
   9   5   6       15.91       15.63      7.63 o 
  10   5   6       27.82       20.11      8.47 o 
  11   5   6        0.01       -2.52      7.90 o 
  12   5   6        0.02       -7.02     10.79 o 
 -12   6   6       45.97       66.99     11.45 o 
 -11   6   6        0.11        0.18      6.35 o 
 -10   6   6        2.85       -1.36      5.83 o 
  -9   6   6       19.11       19.95      6.42 o 
  -8   6   6        5.94        0.14      5.44 o 
  -7   6   6       46.28       58.83      7.65 o 
  -6   6   6      441.89      411.77     16.65 o 
  -5   6   6       91.41       85.16      8.34 o 
  -4   6   6       69.68       70.49      7.66 o 
  -3   6   6       58.19       64.89      7.47 o 
  -2   6   6        2.10        1.79      4.81 o 
  -1   6   6       15.13       21.24      5.56 o 
   0   6   6       16.04       23.76      5.72 o 
   1   6   6       36.79       46.03      6.53 o 
   2   6   6      157.43      140.96     12.79 o 
   3   6   6      152.96      146.93     20.68 o 
   4   6   6        8.87       13.39      5.89 o 
   5   6   6       46.17       35.67      6.64 o 
   6   6   6        6.55        6.88      6.50 o 
   7   6   6        2.83        3.75      5.54 o 
   8   6   6        6.49        7.35      7.18 o 
   9   6   6        0.56       -2.72      7.19 o 
  10   6   6        0.69        2.10      7.72 o 
  11   6   6        4.52       14.56     10.69 o 
 -12   7   6        0.61       -0.57     16.86 o 
 -11   7   6        7.39        2.45      6.70 o 
 -10   7   6        1.90        2.42      6.16 o 
  -9   7   6        1.83        1.36      5.90 o 
  -8   7   6        0.00        3.98      5.90 o 
  -7   7   6       15.92       10.58      5.88 o 
  -6   7   6        1.35        0.24      5.35 o 
  -5   7   6       10.89       17.59      6.12 o 
  -4   7   6        7.84       18.66      6.29 o 
  -3   7   6        4.68        6.06      5.38 o 
  -2   7   6       10.40       10.95      5.35 o 
  -1   7   6        6.84        4.36      5.14 o 
   0   7   6       12.40       13.54      5.52 o 
   1   7   6       17.26       13.84      5.46 o 
   2   7   6        2.19        2.13      4.51 o 
   3   7   6        0.39        1.04      5.15 o 
   4   7   6        0.01        5.63      5.35 o 
   5   7   6        0.46       -2.03      4.60 o 
   6   7   6        4.25        1.72      5.70 o 
   7   7   6        0.09        2.99      6.68 o 
   8   7   6       20.27        0.96      5.29 o 
   9   7   6        6.01        6.51      6.14 o 
  10   7   6        0.48        1.14      9.37 o 
  11   7   6        0.25       -9.87     10.66 o 
 -11   8   6        1.15        0.15     16.80 o 
 -10   8   6        7.75        2.60      6.87 o 
  -9   8   6        0.03       -2.06      6.00 o 
  -8   8   6       26.06       28.37      7.31 o 
  -7   8   6        1.61       -0.15      5.62 o 
  -6   8   6       13.86       16.26      6.56 o 
  -5   8   6       63.56       52.17      7.66 o 
  -4   8   6        0.17       -0.61      5.59 o 
  -3   8   6       55.03       55.77      7.22 o 
  -2   8   6       14.82       10.44      5.39 o 
  -1   8   6        8.18        0.90      4.71 o 
   0   8   6        0.19        5.31      4.98 o 
   1   8   6        3.61        0.79      4.32 o 
   2   8   6        0.41        1.92      4.40 o 
   3   8   6       62.78       36.98     10.73 o 
   4   8   6        8.19       10.60      5.91 o 
   5   8   6        4.37       10.22      5.93 o 
   6   8   6        1.65       -2.32      6.14 o 
   7   8   6        4.20        1.19      6.41 o 
   8   8   6        2.93       -3.19      5.35 o 
   9   8   6        1.08       -1.97      6.23 o 
 -10   9   6       16.41        9.57     13.23 o 
  -9   9   6        2.88        3.40      6.48 o 
  -8   9   6        2.21        3.85      6.39 o 
  -7   9   6        0.41        2.97      6.33 o 
  -6   9   6        1.20        0.03      6.73 o 
  -5   9   6       47.43       50.25     12.26 o 
  -4   9   6       32.77       33.97      8.75 o 
  -3   9   6        6.79        3.93      5.89 o 
  -2   9   6       12.93       11.52      5.79 o 
  -1   9   6        2.59       -2.57      4.29 o 
   0   9   6       13.43        4.89      4.85 o 
   1   9   6      101.84       70.80     11.59 o 
   2   9   6        0.87       -0.09      4.76 o 
   3   9   6       23.74        7.92      8.26 o 
   4   9   6        7.43        5.07      5.28 o 
   5   9   6        6.56        0.68      6.30 o 
   6   9   6        0.00        1.68      5.98 o 
   7   9   6       16.51        9.26      6.75 o 
   8   9   6        1.59        2.16      6.90 o 
  -9  10   6        8.66       -6.69     24.89 o 
  -8  10   6        3.92        0.78     10.88 o 
  -7  10   6        0.08        0.89      7.32 o 
  -6  10   6       52.57       43.22      8.95 o 
  -5  10   6       22.24       18.26      7.59 o 
  -4  10   6        5.78        7.12      6.66 o 
  -3  10   6        0.70        0.24      5.61 o 
  -2  10   6        0.16       -0.05      5.60 o 
  -1  10   6       12.58        9.59      5.07 o 
   0  10   6        3.52        1.31      4.82 o 
   1  10   6        0.01        1.06      5.07 o 
   2  10   6        3.53        0.91      5.51 o 
   3  10   6        9.88        5.54      6.60 o 
   4  10   6       32.30       15.56      6.89 o 
   5  10   6       11.39        7.15      6.03 o 
   6  10   6        9.33       14.94     12.49 o 
   7  10   6        7.50        1.80      8.05 o 
  -7  11   6       13.95       29.16     28.07 o 
  -6  11   6        8.14        2.96      8.67 o 
  -5  11   6        5.51        1.98      6.86 o 
  -4  11   6       11.04        9.90      7.11 o 
  -3  11   6        4.37        5.09      6.31 o 
  -2  11   6       13.74        3.11      6.14 o 
  -1  11   6       18.75       13.57      6.21 o 
   0  11   6        3.69       -0.68      4.78 o 
   1  11   6       14.25        3.30      5.34 o 
   2  11   6        3.12       78.65     51.09 o 
   3  11   6       37.76       27.10     12.54 o 
   4  11   6       11.11        4.22      7.59 o 
   5  11   6        0.02        4.91      6.23 o 
   6  11   6        4.02       13.64     15.24 o 
  -3  12   6        5.70        1.07     10.79 o 
  -2  12   6        2.95       -4.17      9.82 o 
  -1  12   6        3.85       -0.18      5.22 o 
   0  12   6        4.95       -3.34      4.99 o 
   1  12   6        0.07       -5.33      5.94 o 
   2  12   6        0.58      -13.60     21.86 o 
 -13   1   7        0.49        5.67      7.78 o 
 -12   1   7       10.06       21.84      8.44 o 
 -11   1   7        6.24       12.12      7.85 o 
 -10   1   7       17.29       26.80      8.26 o 
  -9   1   7        1.36        3.17      6.53 o 
  -8   1   7       19.96       14.96      8.90 o 
  -7   1   7        0.35       -4.39      6.44 o 
  -6   1   7        1.85        7.22      6.49 o 
  -5   1   7        0.53       -2.51      7.27 o 
  -4   1   7       28.30       45.64      9.39 o 
  -3   1   7        7.92       16.90     11.50 o 
  -2   1   7       93.11       97.84     11.40 o 
  -1   1   7       10.65       12.86      5.20 o 
   0   1   7        7.73       -1.34      4.31 o 
   1   1   7      124.55      128.82     11.49 o 
   2   1   7       93.13      112.43     10.30 o 
   3   1   7       27.15       33.84      6.20 o 
   4   1   7      197.23      217.30     15.67 o 
   5   1   7       70.55       96.64     10.11 o 
   6   1   7       28.19       23.05      7.26 o 
   7   1   7       15.99       24.27      7.29 o 
   8   1   7        3.10        1.40      6.63 o 
   9   1   7        2.40        1.89      6.86 o 
  10   1   7        1.11        3.58      7.28 o 
  11   1   7        1.46       -1.53      7.39 o 
 -12   2   7        1.59        6.51      7.62 o 
 -11   2   7        0.00       -3.76      6.93 o 
 -10   2   7       43.75       78.27     12.37 o 
  -9   2   7       47.65       56.48      9.77 o 
  -8   2   7        2.95       -0.40      6.68 o 
  -7   2   7       20.43       18.35      7.67 o 
  -6   2   7        0.00       -7.64      5.71 o 
  -5   2   7       29.82       24.47      7.67 o 
  -4   2   7      158.63      148.70     11.33 o 
  -3   2   7        0.78       -2.35      4.48 o 
  -2   2   7        7.01        8.95      4.84 o 
  -1   2   7       20.88       28.99      5.61 o 
   0   2   7        0.49       -2.35      4.07 o 
   1   2   7       76.73       78.54      7.22 o 
   2   2   7      121.74      124.93      8.30 o 
   3   2   7      193.41      174.11     13.96 o 
   4   2   7      208.33      197.34     25.21 o 
   5   2   7      238.87      258.32     13.85 o 
   6   2   7       10.14       13.58      6.91 o 
   7   2   7        0.95       -6.31      6.18 o 
   8   2   7        0.76       -0.84      7.09 o 
   9   2   7        1.31        0.80      7.62 o 
  10   2   7       29.33       33.34     10.04 o 
  11   2   7       39.51       43.42     10.34 o 
 -12   3   7        7.54        7.97      8.74 o 
 -11   3   7        1.78       -3.52      8.15 o 
 -10   3   7        5.52        7.91      7.68 o 
  -9   3   7        1.29       11.38      7.72 o 
  -8   3   7      141.82      127.52     22.91 o 
  -7   3   7        1.41       -3.03      6.67 o 
  -6   3   7      112.13      129.11     14.86 o 
  -5   3   7       48.18       51.52      7.30 o 
  -4   3   7       18.58       12.36      5.54 o 
  -3   3   7        0.17        1.06      4.71 o 
  -2   3   7       58.35       65.03      7.24 o 
  -1   3   7        2.43        5.33      4.79 o 
   0   3   7       39.19       39.50      6.13 o 
   1   3   7        9.10        7.09      4.64 o 
   2   3   7        1.00        1.71      4.65 o 
   3   3   7       61.63       74.84      7.48 o 
   4   3   7      148.50      125.99     10.14 o 
   5   3   7       17.99       20.76      7.98 o 
   6   3   7       21.24       24.13      7.74 o 
   7   3   7        2.74        0.65      6.82 o 
   8   3   7        0.14        5.23      7.19 o 
   9   3   7        2.02        1.31      7.30 o 
  10   3   7        0.00       -0.25      7.37 o 
  11   3   7       16.09        9.76     13.35 o 
 -12   4   7        5.54       12.52     11.40 o 
 -11   4   7        0.06       -3.45      7.41 o 
 -10   4   7        6.91       10.63      8.09 o 
  -9   4   7       25.48       28.98      9.14 o 
  -8   4   7        0.66       -4.28      7.07 o 
  -7   4   7      206.91      162.01     29.17 o 
  -6   4   7       12.88       16.91      6.32 o 
  -5   4   7       71.59       97.13     12.41 o 
  -4   4   7      128.72      147.13     18.25 o 
  -3   4   7       91.81       79.53     13.27 o 
  -2   4   7        0.80        5.88      5.08 o 
  -1   4   7        0.97        5.85      5.20 o 
   0   4   7       14.74       11.13      5.32 o 
   1   4   7       85.48       77.95     10.36 o 
   2   4   7       86.55       93.40     10.90 o 
   3   4   7       35.03       31.08      9.56 o 
   4   4   7       10.55       20.18      6.59 o 
   5   4   7       51.96       50.21     12.45 o 
   6   4   7        0.39        3.16     15.33 o 
   7   4   7       10.57        9.69      7.47 o 
   8   4   7       19.26       23.67      8.24 o 
   9   4   7        0.10        0.96      7.01 o 
  10   4   7        0.83       -0.55      7.14 o 
  11   4   7        0.01        3.25     12.30 o 
 -11   5   7       24.18       18.40      8.94 o 
 -10   5   7       23.31       27.64      9.32 o 
  -9   5   7       16.25       20.18      8.50 o 
  -8   5   7       21.32       16.64      7.03 o 
  -7   5   7        2.21        5.40      6.04 o 
  -6   5   7       40.58       42.08      7.66 o 
  -5   5   7        5.39        6.25      5.82 o 
  -4   5   7       66.23       72.12     11.57 o 
  -3   5   7       10.77       10.20      5.69 o 
  -2   5   7        6.00       12.41      6.05 o 
  -1   5   7        0.32        2.20      5.21 o 
   0   5   7        2.02        2.63      5.06 o 
   1   5   7        9.83        5.40      5.22 o 
   2   5   7       10.07       15.24      5.86 o 
   3   5   7      130.97      103.05     21.13 o 
   4   5   7        0.44        9.31      8.33 o 
   5   5   7       22.30       20.79      6.89 o 
   6   5   7        2.01        4.39      9.12 o 
   7   5   7        0.42       13.90     17.61 o 
   8   5   7       24.48       21.09     15.65 o 
   9   5   7        2.72       -0.11      6.95 o 
  10   5   7        0.68        6.23     12.50 o 
 -11   6   7        1.40      -18.11     22.80 o 
 -10   6   7        0.52       -0.61      7.61 o 
  -9   6   7        0.34        1.92      6.64 o 
  -8   6   7       26.92       23.56      7.23 o 
  -7   6   7       63.01       74.68      8.89 o 
  -6   6   7        0.36        1.01      6.33 o 
  -5   6   7      236.37      215.45     29.68 o 
  -4   6   7       28.48       37.76      7.33 o 
  -3   6   7        1.63        2.67      5.26 o 
  -2   6   7       53.26       64.59     11.61 o 
  -1   6   7        0.07        1.15      5.24 o 
   0   6   7        2.82        5.64      5.08 o 
   1   6   7       10.90        6.37      5.24 o 
   2   6   7      121.17       93.56     14.32 o 
   3   6   7        0.90       -1.09      6.01 o 
   4   6   7       20.46        7.60      6.31 o 
   5   6   7        0.05       16.81     22.00 o 
   6   6   7        7.88       10.68     11.14 o 
   7   6   7        5.59        6.16      8.81 o 
   8   6   7       14.03       -0.03      7.70 o 
   9   6   7        3.66       -8.79     17.72 o 
 -10   7   7        4.09        3.75     13.93 o 
  -9   7   7        1.36        4.05      6.50 o 
  -8   7   7        0.48       -3.34      6.30 o 
  -7   7   7        0.58       -2.20      6.80 o 
  -6   7   7       91.24       95.75     19.16 o 
  -5   7   7      131.41      117.23     16.49 o 
  -4   7   7      164.09      154.22     27.20 o 
  -3   7   7       45.76       37.40      7.49 o 
  -2   7   7       53.12       44.35     10.64 o 
  -1   7   7        2.22        6.62      5.82 o 
   0   7   7       18.93        9.46      5.52 o 
   1   7   7       70.85       58.27      7.47 o 
   2   7   7        6.43        3.43      6.48 o 
   3   7   7       47.36       19.43      7.29 o 
   4   7   7        5.04        4.22      6.01 o 
   5   7   7        0.98       -2.07      5.90 o 
   6   7   7        2.48        3.27      9.65 o 
   7   7   7        0.04       -1.54      8.00 o 
   8   7   7       14.65       -0.27      8.36 o 
  -9   8   7        0.97       13.11     14.64 o 
  -8   8   7        3.84        0.63      6.65 o 
  -7   8   7        1.21       -6.38      7.42 o 
  -6   8   7        1.21       -4.70      7.39 o 
  -5   8   7        1.02        3.63      7.61 o 
  -4   8   7       12.16        4.16      6.90 o 
  -3   8   7       53.91       42.29     10.87 o 
  -2   8   7        7.45       12.04      6.42 o 
  -1   8   7        2.37        2.42      5.51 o 
   0   8   7       10.77        9.92      5.66 o 
   1   8   7       33.25       24.47      6.29 o 
   2   8   7       62.84       30.41      7.75 o 
   3   8   7       53.45       32.67      7.51 o 
   4   8   7       14.90        4.99      6.40 o 
   5   8   7       22.96       13.44      7.08 o 
   6   8   7        8.70       -2.65      8.68 o 
   7   8   7        0.42        6.53     10.55 o 
  -8   9   7       16.19       10.44     17.19 o 
  -7   9   7       15.92       30.00     14.35 o 
  -6   9   7        0.87       -6.21      8.29 o 
  -5   9   7       14.77        8.73      9.06 o 
  -4   9   7       86.79       66.05     16.82 o 
  -3   9   7        1.99        2.46      7.06 o 
  -2   9   7        3.35        2.78      6.91 o 
  -1   9   7       18.65       11.09      6.40 o 
   0   9   7        0.17        0.39      5.99 o 
   1   9   7        0.81        0.24      5.75 o 
   2   9   7        1.56       -0.55      6.33 o 
   3   9   7        8.45        3.62      6.86 o 
   4   9   7       21.10        6.43      7.35 o 
   5   9   7       42.81       16.45      7.12 o 
   6   9   7        3.37       -8.77     10.09 o 
  -5  10   7        3.26        0.90     12.96 o 
  -4  10   7        0.65       -3.93      8.10 o 
  -3  10   7       72.81       31.93      8.88 o 
  -2  10   7        0.44       -5.39      6.63 o 
  -1  10   7        6.87        7.72      8.86 o 
   0  10   7        0.86       -1.50      6.30 o 
   1  10   7        0.00       -0.48      7.59 o 
   2  10   7        0.57        4.07      7.78 o 
   3  10   7      144.59       58.75     18.23 o 
   4  10   7       28.65       16.93     12.48 o 
   5  10   7        4.36        4.56     10.53 o 
  -2  11   7        9.05        4.01     12.39 o 
  -1  11   7        0.22       -1.84     10.90 o 
   0  11   7        1.80       -0.88     11.10 o 
 -10   0   8        0.16        3.31     14.01 o 
  -9   0   8        4.45       21.82     14.21 o 
  -8   0   8        2.05       11.88     13.31 o 
  -7   0   8      213.17      272.08     28.20 o 
  -6   0   8       14.55       22.61     14.54 o 
  -2   0   8        0.04        5.46     12.85 o 
  -1   0   8       85.95       70.58     15.48 o 
   0   0   8        0.04        5.02     10.74 o 
   1   0   8        0.07        0.18      9.67 o 
   2   0   8       46.85       65.61     14.71 o 
   3   0   8      133.66      127.15     12.76 o 
   4   0   8        7.51       22.04     12.35 o 
   5   0   8      586.06      555.79     35.43 o 
   6   0   8      171.39      181.95     24.43 o 
   7   0   8        1.04       -3.22     12.13 o 
   8   0   8        8.66       11.80     13.42 o 
   9   0   8        5.17       16.88     14.12 o 
 -11   1   8        0.25       -2.89     15.92 o 
 -10   1   8       14.35       21.76     15.04 o 
  -9   1   8        1.42       -2.55      9.38 o 
  -8   1   8      157.88      180.11     23.97 o 
  -7   1   8        8.38        9.06     12.94 o 
  -6   1   8      160.00      180.51     18.31 o 
  -5   1   8        2.40        4.05      7.61 o 
  -4   1   8       31.74       38.86      9.11 o 
  -3   1   8       28.30       30.09      8.62 o 
  -2   1   8       15.47       19.07      8.32 o 
  -1   1   8        7.44       13.21      6.99 o 
   0   1   8        0.31        4.42      6.49 o 
   1   1   8        9.80       16.23      6.81 o 
   2   1   8        0.93        2.16      5.27 o 
   3   1   8       99.65       91.10      9.44 o 
   5   1   8      111.15      152.04     12.83 o 
   6   1   8       58.09       85.14     12.43 o 
   7   1   8       22.25       23.91      9.34 o 
   8   1   8        3.97        6.31      8.09 o 
   9   1   8        0.83        1.47      8.27 o 
 -11   2   8        6.40        4.71     14.58 o 
 -10   2   8        6.63       11.04      8.00 o 
  -9   2   8       22.37       30.70     11.18 o 
  -8   2   8        0.26        2.26      8.52 o 
  -7   2   8       35.61       38.96     10.13 o 
  -6   2   8        1.95        1.42      8.41 o 
  -5   2   8       62.84       73.18     11.01 o 
  -4   2   8        0.01        3.51      7.62 o 
  -3   2   8        1.30        3.42      7.36 o 
  -2   2   8       47.52       44.08      8.41 o 
  -1   2   8       20.43       19.61      6.87 o 
   0   2   8        0.68        7.83      5.52 o 
   1   2   8       16.87       11.33      5.92 o 
   2   2   8        8.38        7.04      5.67 o 
   3   2   8        3.02       10.02      6.20 o 
   4   2   8       25.96        9.47     10.68 o 
   5   2   8       56.29       98.43     21.16 o 
   6   2   8       79.01      101.91     14.95 o 
   7   2   8        1.77        4.40      7.87 o 
   8   2   8       12.07       11.59      8.54 o 
   9   2   8        0.23       -3.69      8.30 o 
 -10   3   8        0.03       -3.62      9.32 o 
  -9   3   8        0.32       -3.48      7.73 o 
  -8   3   8        0.55        1.43      8.38 o 
  -7   3   8        0.74       10.52      8.54 o 
  -6   3   8       53.31       39.87     10.51 o 
  -5   3   8        2.46       -3.19      8.07 o 
  -4   3   8       16.56       10.89      8.28 o 
  -3   3   8        0.00        3.39      7.09 o 
  -2   3   8        0.90        9.65      6.32 o 
  -1   3   8       36.67       29.09      6.55 o 
   0   3   8       20.95       31.13     14.96 o 
   1   3   8        1.51       -1.36      5.03 o 
   2   3   8       17.35       22.81      6.41 o 
   3   3   8       39.69       52.38      8.49 o 
   4   3   8        7.54       -0.32      6.51 o 
   5   3   8       63.74       58.02     17.81 o 
   6   3   8       38.77       88.24     22.74 o 
   7   3   8        3.98        1.01     10.96 o 
   8   3   8        0.51       -4.95     14.42 o 
   9   3   8        6.85        4.61     16.56 o 
 -10   4   8        5.00        8.97     12.86 o 
  -9   4   8        0.03        8.15      8.18 o 
  -8   4   8       21.05       29.50      9.69 o 
  -7   4   8       16.03       10.67      9.10 o 
  -6   4   8       19.37       24.70      9.98 o 
  -5   4   8      123.32      104.42     16.97 o 
  -4   4   8        0.49       -2.77      8.28 o 
  -3   4   8       46.19       49.53      7.99 o 
  -2   4   8        3.96       -0.03      5.49 o 
  -1   4   8       38.40       29.47      6.57 o 
   0   4   8       14.24        8.76      5.80 o 
   1   4   8       15.79       12.93      5.99 o 
   2   4   8        2.27        6.21      6.38 o 
   3   4   8        0.10        2.14      6.02 o 
   4   4   8       20.02       28.13      8.01 o 
   5   4   8        7.69        6.14     13.33 o 
   6   4   8       40.65       55.06     19.77 o 
   7   4   8       10.39       19.53     35.45 o 
   8   4   8       19.89        2.19     24.30 o 
  -9   5   8        9.12        5.50     21.64 o 
  -8   5   8       37.21       37.12      9.76 o 
  -7   5   8        3.55       -1.10      9.70 o 
  -6   5   8       47.97       45.48     11.28 o 
  -5   5   8        4.61        8.41      7.71 o 
  -4   5   8        3.08        7.52      6.96 o 
  -3   5   8       46.60       51.50      8.30 o 
  -2   5   8       48.35       40.73      8.74 o 
  -1   5   8        1.07        2.08      5.82 o 
   0   5   8       14.51        7.36      5.92 o 
   1   5   8        6.47       13.26      6.16 o 
   2   5   8        0.94       -3.70      6.36 o 
   3   5   8       43.12       30.47      8.28 o 
   4   5   8       29.97       39.97      8.70 o 
   5   5   8        8.38       -1.62     12.32 o 
   6   5   8       36.29       36.55     19.12 o 
   7   5   8       54.14       28.45     12.50 o 
  -8   6   8        0.96       12.98     14.34 o 
  -7   6   8        1.42        2.34     10.49 o 
  -6   6   8        5.12       17.55      8.86 o 
  -5   6   8       55.95       37.10      9.27 o 
  -4   6   8        0.43        1.51      7.51 o 
  -3   6   8       33.93       36.95      8.25 o 
  -2   6   8        8.94        3.55      6.47 o 
  -1   6   8        0.54       -2.84      6.06 o 
   0   6   8       20.35       12.38      6.50 o 
   1   6   8       22.14       20.27      7.07 o 
   2   6   8        0.36       -0.98      7.09 o 
   3   6   8        1.85       -2.75      7.03 o 
   4   6   8       35.64       31.16      8.59 o 
   5   6   8        1.78       -0.13      9.29 o 
   6   6   8        1.47        5.68     13.20 o 
  -7   7   8       23.46       21.14     18.16 o 
  -6   7   8        0.06       -3.38      8.48 o 
  -5   7   8       26.31       36.98      9.83 o 
  -4   7   8        5.14        7.81      8.91 o 
  -3   7   8        1.73       -1.30      7.61 o 
  -2   7   8        1.75        1.82      7.10 o 
  -1   7   8        0.52        3.25      6.81 o 
   0   7   8        9.73        6.55      6.70 o 
   1   7   8        0.24        0.30      6.77 o 
   2   7   8        1.23        0.45      7.60 o 
   3   7   8        5.11        2.55      7.39 o 
   4   7   8        2.06        3.68      7.54 o 
   5   7   8       13.10        2.22      9.38 o 
  -6   8   8        1.21      -15.52     16.27 o 
  -5   8   8        0.08       10.06     16.53 o 
  -4   8   8        2.88        8.55      8.97 o 
  -3   8   8        1.66        0.20      7.47 o 
  -2   8   8        0.08       11.10      7.76 o 
  -1   8   8        0.20        3.03      7.06 o 
   0   8   8        0.32       -1.44      6.90 o 
   1   8   8        4.15       -1.07      7.65 o 
   2   8   8        3.31       -0.99      7.57 o 
   3   8   8        0.32        1.12      7.13 o 
   4   8   8       21.47        5.52      8.37 o 
  -4   9   8        4.67        0.68     16.69 o 
  -3   9   8        5.47       36.07     18.18 o 
  -2   9   8        0.54        6.56     10.45 o 
  -1   9   8        6.69        7.29     10.01 o 
   0   9   8        0.47       -2.42      8.61 o 
  -7   1   9        1.85        8.96     10.21 o 
  -6   1   9        3.82       14.10     21.14 o 
  -5   1   9        1.94       -2.63     19.76 o 
  -4   1   9        0.18       11.31     12.61 o 
  -3   1   9        3.22       -3.39     11.29 o 
  -2   1   9       10.38        4.15     10.92 o 
  -1   1   9       12.98       15.79     10.71 o 
   0   1   9       31.53       31.42     11.03 o 
   1   1   9        0.24        4.64      9.70 o 
   2   1   9        0.21        4.25     13.18 o 
   5   1   9        1.33       -3.07     15.59 o 
   7   1   9        0.05        3.95     13.02 o 
  -6   2   9       27.35       23.16     16.93 o 
  -5   2   9       32.34       95.47     41.95 o 
  -4   2   9        4.00        8.03     12.22 o 
  -3   2   9        8.49        3.59     11.54 o 
  -2   2   9        0.70        6.72     10.73 o 
  -1   2   9       29.45       35.37     18.80 o 
   0   2   9        6.85        1.31      9.17 o 
   1   2   9        0.19        3.47      9.29 o 
   2   2   9       26.14       18.30     10.20 o 
   3   2   9        0.04        1.43     13.51 o 
   4   2   9       12.68        7.96     15.04 o 
   5   2   9       17.21        7.63     16.40 o 
   6   2   9        2.63        1.82     16.18 o 
  -7   3   9        0.23       -0.42     15.00 o 
  -6   3   9        0.35       -6.35     11.04 o 
  -5   3   9        2.17        3.16      9.80 o 
  -4   3   9       46.06       49.56     17.43 o 
  -3   3   9       38.88       21.95     10.17 o 
  -2   3   9       93.50       67.08     19.57 o 
  -1   3   9        3.66        5.61      8.09 o 
   0   3   9        0.13        0.51      7.77 o 
   1   3   9        2.49        5.69      7.98 o 
   2   3   9        2.20        0.60      7.66 o 
   3   3   9       61.47       40.47      9.14 o 
   4   3   9        8.11       47.87     18.81 o 
   5   3   9        0.00       17.08     14.53 o 
   6   3   9        0.08       -0.35     14.48 o 
  -7   4   9        1.49        0.22     14.78 o 
  -6   4   9        6.20       -2.46     15.72 o 
  -5   4   9       57.50       49.71     12.48 o 
  -4   4   9        0.26        1.75      9.42 o 
  -3   4   9       14.96       30.55      9.86 o 
  -2   4   9       11.77       50.02     42.95 o 
  -1   4   9        9.68        7.02      7.83 o 
   0   4   9        0.23        2.42      6.77 o 
   1   4   9        0.40       -2.26      6.81 o 
   2   4   9       16.16        5.49      7.63 o 
   3   4   9        1.57        3.67      7.96 o 
   4   4   9       61.09       47.98     19.58 o 
   5   4   9       48.02       52.95     21.45 o 
  -6   5   9        7.73        9.76     14.87 o 
  -5   5   9        8.35       13.20     16.40 o 
  -4   5   9       81.65       69.01     23.62 o 
  -3   5   9       12.15        7.54      9.22 o 
  -2   5   9        0.06       -0.54      8.56 o 
  -1   5   9        5.42        4.01      7.31 o 
   0   5   9        1.05        1.60      6.96 o 
   1   5   9        0.47       -0.16      8.04 o 
   2   5   9       30.69       27.56      9.17 o 
   3   5   9        5.17       -1.10      8.21 o 
   4   5   9        2.63        3.58     10.48 o 
  -4   6   9        0.21        5.26     16.20 o 
  -2   6   9        7.79        4.70      7.99 o 
  -1   6   9        3.27       10.31      7.91 o 
   0   6   9        8.52        8.40      7.22 o 
   1   6   9        5.18       11.19      8.79 o 
   2   6   9        2.48       -0.46      7.79 o 
   3   6   9        9.18       16.24     11.24 o 
  -2   7   9        0.51       -0.06     12.98 o 
  -1   7   9        0.39        2.85     12.13 o 
   0   7   9        9.17        4.80     12.38 o 
   1   7   9        1.60       -2.94     17.56 o 
  -1   0  10       87.08       32.56     21.40 o 
   0   0  10        1.36        9.28     19.98 o 
   1   0  10        8.99       29.95     20.41 o 
  -2   1  10        4.99        7.39     21.05 o 
  -1   1  10        4.91        7.43     20.09 o 
   0   1  10       53.53       21.25     19.95 o 
  -1   2  10       17.85        4.25     20.28 o 
   0   2  10        4.99        8.72     11.67 o 
                                                 
